# Supplementary material for: Widely Targeted Metabolomics Analysis Revealed the Component Differences of Hemerocallis citrina Borani in Different Production Areas of Datong
Source: Foods. 2024 Oct 25;13(21):3404. doi: 10.3390/foods13213404 (PMC11545560; doi:10.3390/foods13213404)
Supplement: Supplementary file 1 [file foods-13-03404-s001.zip › Table S2.xlsx]

## Sheet: Sheet1
Index	Compounds	Class I	Class II	Formula	Level	CAS	DTDLZ-1	DTDLZ-2	DTDLZ-3	DTSSLP-1	DTSSLP-2	DTSSLP-3	VIP	P-value	Fold_Change	Log2FC	Type
pmb0492	N',N'',N'''-p-Coumaroyl-cinnamoyl-caffeoyl spermidine	Alkaloids	Phenolamine	C34H37N3O6	3	-	573532	566811	627639	1.90743e+06	2.08196e+06	1.79966e+06	1.17978	0.00250407	0.305401	-1.71122	down
Lmxp000939	Zarzissine*	Alkaloids	Alkaloids	C5H5N5	1	160568-14-9	1.89032e+07	1.85686e+07	1.89372e+07	6.02303e+07	7.06669e+07	6.28726e+07	1.18093	0.0046021	0.291113	-1.78035	down
Zmbp000555	3-Indole acetamide	Alkaloids	Plumerane	C10H10N2O	1	-	147346	238642	179791	618335	641005	628585	1.1546	0.00234708	0.299683	-1.73849	down
pmp001247	Feruloylcholine glucoside	Alkaloids	Phenolamine	C21H32NO9+	3	-	107134	137177	155160	1.16311e+06	1.27193e+06	1.26446e+06	1.17854	0.000229777	0.10798	-3.21117	down
pme2244	3-Indolepropionic acid	Alkaloids	Plumerane	C11H11NO2	3	830-96-6	308668	268769	266071	966358	1.03752e+06	1.01866e+06	1.18055	3.35689e-05	0.279073	-1.84129	down
Lskp211283	1',2',3',4'-tetrahydro-5'-deoxypinnatanine	Alkaloids	Alkaloids	C10H20N2O4	3	-	2.82023e+06	2.7923e+06	3.03677e+06	1.6707e+07	1.90162e+07	1.60767e+07	1.1821	0.00362768	0.166975	-2.58229	down
Lmlp003024	N'-p-Coumaroylagmatine-glucoside	Alkaloids	Phenolamine	C20H30O7N4	3	-	447835	559728	397743	1.84321e+06	1.9101e+06	1.39714e+06	1.15769	0.0110482	0.272851	-1.87381	down
Lmqp002784	Salicylamide	Alkaloids	Phenolamine	C7H7NO2	1	65-45-2	128984	123635	117605	366017	366463	372905	1.18302	1.83264e-06	0.334927	-1.57808	down
Lamp007096	N-(1-Cinnamoylpyrrolidin-2-yl)isobutyramide	Alkaloids	Phenolamine	C17H22N2O2	3	-	44910.1	22803.9	18008.2	74574	104484	104795	1.0725	0.0077697	0.301995	-1.7274	down
Hahp000801	alanine betaine	Alkaloids	Alkaloids	C5H11NO2	3	-	5.29955e+06	5.26062e+06	6.05009e+06	2.45503e+07	2.55713e+07	22260599	1.18043	0.00160457	0.22948	-2.12356	down
mws0102	Indole-5-carboxylic acid*	Alkaloids	Plumerane	C9H7NO2	3	1670-81-1	125478	114622	133303	335460	299996	303234	1.17569	0.000812669	0.397793	-1.32991	down
Wayn000370	N-(1-Deoxy-1-fructosyl)Piperidic acid	Alkaloids	Alkaloids	C10H19NO7	1	-	6.84547e+06	7.30207e+06	9.16975e+06	1.79907e+07	2.42249e+07	2.87769e+07	1.13577	0.0313403	0.328447	-1.60627	down
Zmbp002538	1-Methoxy-indole-3-acetamide	Alkaloids	Plumerane	C11H12N2O2	1	-	851481	709179	868245	4.48873e+06	4.26714e+06	4.86314e+06	1.18006	0.00107964	0.178347	-2.48724	down
pmp001287	N-Benzylmethylene isomethylamine	Alkaloids	Alkaloids	C8H9N	1	-	1.24589e+06	1.04907e+06	1.27226e+06	3.93101e+06	3.86373e+06	3.89122e+06	1.17826	0.00029872	0.305258	-1.7119	down
Jmyp000635	L-Azetidine-2-carboxylic acid	Alkaloids	Alkaloids	C4H7NO2	1	2133-34-8	531196	496932	573545	1.39214e+06	1.7666e+06	1.47156e+06	1.17022	0.010317	0.345911	-1.53153	down
Lmlp004754	Ehretioside B	Alkaloids	Phenolamine	C14H17NO7	3	156368-84-2	53867.2	11051	46623.5	762319	881123	772615	1.13148	0.00094151	0.0461668	-4.437	down
MWStz070	N-(2-Hydroxy-4-methoxyphenyl)acetamide	Alkaloids	Phenolamine	C9H11NO3	3	58469-06-0	4.24998e+06	4.06301e+06	5.68528e+06	1.37313e+07	1.77874e+07	1.23123e+07	1.1448	0.0187231	0.31937	-1.6467	down
Hmgp002327	3-amino-2-naphthoic acid	Alkaloids	Alkaloids	C11H9O2N	1	-	436519	419600	386553	2.26616e+06	2.0587e+06	2.38677e+06	1.18186	0.00227493	0.185152	-2.43322	down
pmb0484	Choline	Alkaloids	Alkaloids	C5H14NO+	3	62-49-7	850085	813509	825550	2.71788e+06	2.84153e+06	2.59535e+06	1.18308	0.00113847	0.305238	-1.71199	down
pme2292	Putrescine	Alkaloids	Alkaloids	C4H12N2	3	110-60-1	57668.3	46876.6	47657.3	483454	411255	520351	1.1801	0.00530842	0.107559	-3.2168	down
pmb1912	10-Formyltetrahydrofolic Acid	Alkaloids	Alkaloids	C20H23N7O7	3	2800-34-2	4.02229e+06	4.01788e+06	4.1537e+06	1.30569e+07	1.49481e+07	1.51556e+07	1.181	0.00402386	0.282523	-1.82356	down
pme2122	Histamine	Alkaloids	Alkaloids	C5H9N3	1	51-45-6	8.06762e+06	8.32804e+06	7.74488e+06	3.63577e+07	3.99159e+07	3.9414e+07	1.18326	0.00106365	0.20867	-2.2607	down
pmb1096	Indole	Alkaloids	Plumerane	C8H7N	3	120-72-9	1.00017e+07	8.93361e+06	9.85735e+06	2.55552e+07	2.57725e+07	2.57291e+07	1.18143	0.000272669	0.373655	-1.42022	down
pma0948	Phenylethanolamine	Alkaloids	Alkaloids	C8H11NO	3	7568-93-6	43108.9	42956.7	47045.6	105205	88001.8	105555	1.16838	0.0081751	0.445544	-1.16636	down
pmd0087	N,N-Dimethylaniline	Alkaloids	Alkaloids	C8H11N	3	121-69-7	198080	210360	208067	570324	620432	671195	1.17958	0.00434425	0.331108	-1.59463	down
pmb0819	3-Indoleacetonitrile	Alkaloids	Plumerane	C10H8N2	3	771-51-7	192133	219408	202505	860636	809476	884367	1.18197	0.000352084	0.24038	-2.05661	down
pmb0508	p-Coumaroylagmatine	Alkaloids	Phenolamine	C14H20N4O2	3	7295-86-5	150101	77745.4	55601.9	469117	377579	460389	1.11009	0.0011206	0.216856	-2.20519	down
pmb0818	Methoxyindoleacetic acid	Alkaloids	Plumerane	C11H11NO3	3	3471-31-6	1.31658e+06	1.32105e+06	1.18256e+06	8.64655e+06	7.86331e+06	8.8561e+06	1.18275	0.00144061	0.150603	-2.73118	down
MA10074217	4-Hydroxyquinoline	Alkaloids	Quinoline alkaloids	C9H7NO	3	611-36-9	193365	179804	178655	466356	446180	451541	1.18213	6.60249e-06	0.40454	-1.30565	down
MWSmce314	Oxindole	Alkaloids	Plumerane	C8H7NO	3	59-48-3	9	9	9	439445	566736	557804	1.18437	0.00613526	1.72636e-05	-15.8219	down
HJKP000649	N-benzylformamide	Alkaloids	Alkaloids	C8H9NO	3	6343-54-0	2.32417e+07	2.1646e+07	2.73849e+07	7.02304e+07	9.06621e+07	6.4417e+07	1.15708	0.01968	0.32077	-1.64039	down
mws1417	Indole-3-carboxylic acid*	Alkaloids	Plumerane	C9H7NO2	3	771-50-6	140728	137726	113730	313875	342412	354675	1.16933	0.000291842	0.387931	-1.36613	down
mws0983	N-Oleoylethanolamine	Alkaloids	Alkaloids	C20H39NO2	1	111-58-0	23538.2	22125.1	25169.8	66718.2	66970.6	64666.2	1.18115	4.36725e-06	0.357103	-1.48559	down
Hmmp001310	3-Indoleacrylic acid	Alkaloids	Plumerane	C11H9NO2	1	1204-06-4	365000	444736	438157	2.17802e+06	2.3198e+06	2.31884e+06	1.18086	4.24733e-05	0.183065	-2.44957	down
Qmgp102003	O-Acetyljervine	Alkaloids	Steroid alkaloids	C29H41NO4	1	14788-78-4	2.38258e+07	2.38192e+07	1.97673e+07	9.10716e+06	9.62315e+06	9.72854e+06	1.17096	0.00955589	2.36876	1.24413	up
pme1002	L-Tyramine	Alkaloids	Alkaloids	C8H11NO	3	51-67-2	349154	377388	363018	104381	103362	104050	1.18373	0.000973375	3.49449	1.80508	up
pmb1754	O-Phosphocholine	Alkaloids	Alkaloids	C5H15NO4P+	3	107-73-3	6.08322e+06	6.30814e+06	6.48736e+06	2.41792e+06	2.72826e+06	2.51712e+06	1.17983	2.36879e-05	2.46352	1.30072	up
pme1137	6-Hydroxynicotinic acid	Alkaloids	Pyridine alkaloids	C6H5NO3	3	5006-66-6	1.51577e+06	1.47479e+06	1.75409e+06	611923	720227	653826	1.16872	0.00441358	2.38908	1.25645	up
MW0120974	5,6-Dihydroxyindole-2-carboxylic acid	Alkaloids	Plumerane	C9H7NO4	3	4790-08-3	1.99146e+07	2.15839e+07	2.053e+07	3.04617e+06	2.98096e+06	2.83734e+06	1.18388	0.000636584	6.99744	2.80683	up
Lmgp001898	4,6-Dihydroxyquinoline	Alkaloids	Quinoline alkaloids	C9H7NO2	1	3517-61-1	1.84573e+06	1.87092e+06	1.86226e+06	898609	941945	644935	1.13756	0.00767146	2.24459	1.16645	up
MW0117152	1-Hydroxyisoquinoline	Alkaloids	Alkaloids	C9H7NO	3	491-30-5	9.77342e+06	1.02073e+07	1.30299e+07	4.92759e+06	4.72743e+06	4.13022e+06	1.15178	0.0199268	2.39464	1.25981	up
MW0152904	Lys-Asp-Leu-Glu	Amino acids and derivatives	Amino acids and derivatives	C21H37N5O9	3	-	279721	274042	305633	1.15965e+06	1.10793e+06	1.1392e+06	1.18288	6.02267e-06	0.25226	-1.98701	down
MW0110084	Trp-Trp	Amino acids and derivatives	Amino acids and derivatives	C22H22N4O3	3	20696-60-0	4.75891e+06	4.94767e+06	5.19275e+06	8.10395e+07	8.77608e+07	7.87273e+07	1.184	0.00119314	0.0601926	-4.05427	down
MW0151121	His-Tyr-Arg-Lys	Amino acids and derivatives	Amino acids and derivatives	C27H42N10O6	3	-	222992	209377	218618	1.74382e+07	1.83411e+07	1.83404e+07	1.18443	0.000284155	0.0120287	-6.37738	down
MW0109086	Phe-Ala-Arg	Amino acids and derivatives	Amino acids and derivatives	C18H28N6O4	3	-	5.21673e+06	4.52374e+06	4.78466e+06	1.01806e+08	1.05084e+08	1.04087e+08	1.18405	5.09726e-05	0.046708	-4.42019	down
mws5042	L-Glycyl-L-phenylalanine	Amino acids and derivatives	Amino acids and derivatives	C11H14N2O3	3	721-66-4	669619	529606	803105	3.33937e+07	3.3614e+07	3.46983e+07	1.18227	8.64673e-05	0.0196874	-5.66658	down
MW0158158	Trp-His-Asp	Amino acids and derivatives	Amino acids and derivatives	C21H24N6O6	3	-	9.26166e+06	8.58737e+06	8.64512e+06	6.02941e+07	6.03014e+07	6.05783e+07	1.18413	7.20551e-07	0.146236	-2.77363	down
MW0156025	Pro-Tyr-Asp	Amino acids and derivatives	Amino acids and derivatives	C18H23N3O7	3	-	890866	744467	895572	1.70997e+07	1.73223e+07	1.70101e+07	1.18353	4.69076e-07	0.0492087	-4.34494	down
Zmdn001564	γ-Glutamylphenylalanine	Amino acids and derivatives	Amino acids and derivatives	C14H18N2O5	3	7432-24-8	406984	433086	418653	1.6879e+06	1.81868e+06	1.93229e+06	1.18246	0.0023267	0.231431	-2.11135	down
Zmdp001647	γ-Glutamyl-L-valine	Amino acids and derivatives	Amino acids and derivatives	C10H18N2O5	2	-	834075	862487	844018	2.32222e+06	2.51393e+06	2.48221e+06	1.18303	0.00114922	0.347152	-1.52636	down
MW0149980	Glu-Gln-Phe	Amino acids and derivatives	Amino acids and derivatives	C19H26N4O7	3	-	2.61571e+06	2.49001e+06	2.34222e+06	7.9876e+07	7.93293e+07	8.60991e+07	1.18417	0.000738458	0.0303621	-5.04159	down
MW0144693	Ala-Phe-Ile-Arg	Amino acids and derivatives	Amino acids and derivatives	C24H39N7O5	3	-	1.07309e+06	1.10354e+06	1.06794e+06	3.80807e+06	3.65264e+06	3.94093e+06	1.18361	0.000781018	0.284571	-1.81314	down
MW0153198	Lys-Val-Glu-Ile-Asp	Amino acids and derivatives	Amino acids and derivatives	C26H46N6O10	3	-	391270	411058	405021	1.29647e+07	1.5386e+07	1.4603e+07	1.18399	0.00261606	0.0281082	-5.15287	down
MW0151341	Ile-Arg-Tyr-Arg	Amino acids and derivatives	Amino acids and derivatives	C27H46N10O6	3	-	59119.8	16704.7	13006.2	618635	513427	484558	1.13358	0.00289718	0.0549484	-4.18578	down
MWS3166	N-Palmitoylglycine	Amino acids and derivatives	Amino acids and derivatives	C18H35NO3	2	2441-41-0	20124.9	25804.8	26923.2	294881	297834	296331	1.18141	5.26914e-06	0.081945	-3.6092	down
MWS04412	N(6),N(6)-Dimethyl-L-lysine	Amino acids and derivatives	Amino acids and derivatives	C8H18N2O2	3	2259-86-1	2.80451e+07	2.91488e+07	3.04025e+07	9.69269e+07	9.66522e+07	9.84547e+07	1.18356	2.68035e-07	0.299953	-1.73719	down
Lmhp002001	L-Valyl-L-Phenylalanine	Amino acids and derivatives	Amino acids and derivatives	C14H20N2O3	3	3918-92-1	470170	445329	396169	5.67831e+06	5.71908e+06	5.65293e+06	1.18358	7.13518e-09	0.0769292	-3.70033	down
Lmhp002764	Cyclo(Pro-Leu)	Amino acids and derivatives	Amino acids and derivatives	C11H18N2O2	3	5654-86-4	1.24787e+06	1.34275e+06	1.35663e+06	4.05649e+06	3.98738e+06	4.09991e+06	1.18308	5.51487e-07	0.325044	-1.6213	down
Lmhp001670	L-Valyl-L-Leucine	Amino acids and derivatives	Amino acids and derivatives	C11H22N2O3	3	3989-97-7	790020	855190	955924	1.66341e+07	1.47881e+07	1.50921e+07	1.18325	0.00142262	0.0559212	-4.16046	down
Lmhp001732	L-Prolyl-L-Phenylalanine	Amino acids and derivatives	Amino acids and derivatives	C14H18N2O3	3	13589-02-1	303718	285279	194326	2.56118e+06	2.99098e+06	2.84611e+06	1.17566	0.00137987	0.0932718	-3.42242	down
MW0106269	Cys-Val-Arg	Amino acids and derivatives	Amino acids and derivatives	C14H28N6O4S1	3	-	1.56363e+06	1.27768e+06	1.58916e+06	3.52268e+07	3.82751e+07	3.66509e+07	1.18325	0.000540879	0.0402212	-4.6359	down
MWS4309	Glycyl-tryptophan	Amino acids and derivatives	Amino acids and derivatives	C13H15N3O3	3	2390-74-1	445925	560308	406902	9.74271e+06	1.09936e+07	1.04214e+07	1.18199	0.00113611	0.0453543	-4.46262	down
MW0146023	Asp-Arg-His	Amino acids and derivatives	Amino acids and derivatives	C16H26N8O6	3	-	2.58658e+06	2.44994e+06	2.6426e+06	5.85731e+07	6.10633e+07	5.90367e+07	1.18434	0.000166701	0.0429786	-4.54024	down
MWS201424	Ile-Asn	Amino acids and derivatives	Amino acids and derivatives	C10H19N3O4	3	59652-59-4	154393	86457.6	145536	1.01268e+06	897374	968201	1.16492	0.000106475	0.134243	-2.89708	down
MW0105477	Ala-Phe-Arg	Amino acids and derivatives	Amino acids and derivatives	C18H28N6O4	3	-	4.848e+06	4.83428e+06	4.27288e+06	1.11e+08	1.09235e+08	1.05958e+08	1.18405	0.000161736	0.042782	-4.54685	down
MW0109110	2-[[2-[[2-[(2-Amino-3-phenylpropanoyl)amino]acetyl]amino]-3-phenylpropanoyl]amino]acetic acid	Amino acids and derivatives	Amino acids and derivatives	C22H26N4O5	3	59005-83-3	235706	207947	226277	3.12897e+06	3.02941e+06	3.04352e+06	1.18399	4.53976e-05	0.0728035	-3.77985	down
MWS00204g	N-Ethylglycine*	Amino acids and derivatives	Amino acids and derivatives	C4H9NO2	3	627-01-0	2.97222e+06	2.27296e+06	2.17977e+06	1.13717e+07	1.16829e+07	1.13302e+07	1.17513	0.000115451	0.215937	-2.21132	down
Lmrj002087	L-Isoleucyl-L-Aspartate	Amino acids and derivatives	Amino acids and derivatives	C10H18N2O5	3	-	899441	949862	839861	2.95883e+07	2.97029e+07	3.06804e+07	1.18423	0.000125967	0.029889	-5.06424	down
MW0145796	Asn-Ile-Phe-Lys	Amino acids and derivatives	Amino acids and derivatives	C25H40N6O6	3	-	25474	24683.7	25467.6	65417.7	61702.1	72042.5	1.17906	0.00508146	0.379717	-1.39701	down
MWS201400	Val-Trp	Amino acids and derivatives	Amino acids and derivatives	C16H21N3O3	3	24587-37-9	389940	441518	539516	3.6865e+06	3.75815e+06	3.87395e+06	1.1797	1.95555e-06	0.121126	-3.04542	down
Zmdp001857	γ-Glutamyltyrosine	Amino acids and derivatives	Amino acids and derivatives	C14H18N2O6	3	7432-23-7	1.20181e+06	1.39057e+06	1.4453e+06	4.02187e+06	3.90228e+06	3.86966e+06	1.1778	3.4467e-05	0.342356	-1.54643	down
MW0153025	Lys-Leu-Arg-Asp	Amino acids and derivatives	Amino acids and derivatives	C22H42N8O7	3	-	48654.5	44944.4	45289.2	254045	244624	270002	1.18331	0.000970749	0.180686	-2.46844	down
Lmhp002031	L-Leucyl-L-Leucine	Amino acids and derivatives	Amino acids and derivatives	C12H24N2O3	3	3303-31-9	1.59653e+06	1.6462e+06	602873	1.52494e+07	1.72145e+07	1.95603e+07	1.14899	0.00372451	0.0739195	-3.7579	down
mws0629	L-Aspartyl-L-Phenylalanine	Amino acids and derivatives	Amino acids and derivatives	C13H16N2O5	1	13433-09-5	867057	904893	864141	2.13553e+07	2.40362e+07	2.24633e+07	1.1842	0.00127402	0.038849	-4.68598	down
MW0158719	Tyr-Nap-OH	Amino acids and derivatives	Amino acids and derivatives	C28H24N2O7	3	-	783946	722067	777618	1.84428e+06	1.66179e+06	1.85748e+06	1.17808	0.00188505	0.425768	-1.23186	down
Lmrj002793	Cyclo(Phe-Glu)	Amino acids and derivatives	Amino acids and derivatives	C14H16N2O4	2	-	653599	740657	779363	5.46309e+06	5.52827e+06	5.25393e+06	1.18277	3.16147e-05	0.1338	-2.90185	down
MWS201381	Ser-Trp	Amino acids and derivatives	Amino acids and derivatives	C14H17N3O4	3	94421-70-2	626425	506400	624522	1.22702e+07	1.18913e+07	1.26016e+07	1.18316	0.00019447	0.0478019	-4.38679	down
MW0144830	H-Beta-Ala-Leu-OH	Amino acids and derivatives	Amino acids and derivatives	C9H18N2O3	3	17136-25-3	1.37577e+06	1.29669e+06	1.04027e+06	3.39613e+06	3.01432e+06	3.83798e+06	1.15773	0.00515735	0.362273	-1.46485	down
MW0157590	Thr-Asp-Lys-Arg	Amino acids and derivatives	Amino acids and derivatives	C20H38N8O8	3	-	23108.6	23546.8	24294.5	84256.9	79020	77243.9	1.18308	0.00107206	0.294985	-1.76129	down
MW0153693	Met-Trp-Ser	Amino acids and derivatives	Amino acids and derivatives	C19H26N4O5S1	3	-	2.54397e+06	2.36224e+06	2.31108e+06	8.02872e+07	7.96327e+07	8.07261e+07	1.18434	6.7921e-06	0.0299913	-5.05931	down
MW0147984	Cys-Arg-Phe	Amino acids and derivatives	Amino acids and derivatives	C18H28N6O4S1	3	-	2.80866e+06	2.52273e+06	2.84726e+06	4.17216e+07	4.07936e+07	4.26128e+07	1.18398	0.000108906	0.0653622	-3.9354	down
MW0152383	Leu-Ile-Ser-Glu	Amino acids and derivatives	Amino acids and derivatives	C20H36N4O8	3	-	261313	261727	264942	631882	603808	589008	1.18301	0.00121953	0.431842	-1.21142	down
MW0158648	Tyr-Tyr-Gln	Amino acids and derivatives	Amino acids and derivatives	C23H28N4O7	3	-	1.60812e+07	1.79822e+07	1.50284e+07	3.01701e+07	3.36914e+07	3.59483e+07	1.16013	0.00299634	0.491854	-1.0237	down
MW0144694	Ala-Phe-Lys-Arg	Amino acids and derivatives	Amino acids and derivatives	C24H40N8O5	3	-	144510	148150	151195	448435	492022	491195	1.1826	0.00162459	0.31003	-1.68952	down
MW0155834	Pro-Gln-His	Amino acids and derivatives	Amino acids and derivatives	C16H24N6O5	3	-	1.74019e+06	917142	7.37203e+06	3.44619e+07	3.89642e+07	3.67314e+07	1.08254	0.000409632	0.0910456	-3.45727	down
MW0151553	Ile-Phe-Val-Lys	Amino acids and derivatives	Amino acids and derivatives	C26H43N5O5	3	-	130927	122365	128248	1.2202e+06	1.16943e+06	1.267e+06	1.18406	0.000608961	0.104342	-3.26061	down
MW0107715	Leu-Cys-Arg	Amino acids and derivatives	Amino acids and derivatives	C15H30N6O4S1	3	-	6.12343e+06	6.73052e+06	6.08102e+06	1.14565e+08	1.11106e+08	1.23154e+08	1.18394	0.00102317	0.0542821	-4.20338	down
mws4176	L-Alanyl-L-Phenylalanine	Amino acids and derivatives	Amino acids and derivatives	C12H16N2O3	3	3061-90-3	2.39119e+06	1.97965e+06	2.08639e+06	8.48176e+06	8.28613e+06	8.54168e+06	1.18041	9.93066e-06	0.25513	-1.9707	down
MW0109935	Threoninyl-Isoleucine	Amino acids and derivatives	Amino acids and derivatives	C10H20N2O4	3	-	3.09495e+07	2.42892e+07	2.58286e+07	7.18682e+07	7.52236e+07	7.61537e+07	1.17191	0.000119243	0.363131	-1.46144	down
MWStz091	Cyclo(L-Ala-L-Pro)	Amino acids and derivatives	Amino acids and derivatives	C8H12N2O2	3	36357-32-1	225134	219810	218944	436435	481862	439126	1.17945	0.00354497	0.489079	-1.03186	down
MW0154092	n-(alpha-Linolenoyl) tyrosine	Amino acids and derivatives	Amino acids and derivatives	C27H39NO4	3	259143-19-6	38821.3	31061.9	32284.7	973033	881679	954471	1.18328	0.000882773	0.0363693	-4.78114	down
MW0159199	Val-Trp-His	Amino acids and derivatives	Amino acids and derivatives	C22H28N6O4	3	-	2.89284e+06	2.46863e+06	3.04951e+06	4.66321e+07	6.02228e+07	6.66181e+07	1.18056	0.0112242	0.0484858	-4.36629	down
MW0158512	Tyr-Leu-Ala-Lys	Amino acids and derivatives	Amino acids and derivatives	C24H39N5O6	3	-	74924.6	60400.4	78218.9	453962	469632	474218	1.18015	1.29515e-06	0.15277	-2.71057	down
MWS1926	DL-Leucine*	Amino acids and derivatives	Amino acids and derivatives	C6H13NO2	3	328-39-2	1.69109e+06	1.52145e+06	1.63846e+06	6.61308e+06	8.11716e+06	6.78308e+06	1.17906	0.00676668	0.225488	-2.14888	down
MW0110297	Tyrosyl-Valine	Amino acids and derivatives	Amino acids and derivatives	C14H20N2O4	3	17355-09-8	843706	816452	883903	6.46056e+06	6.769e+06	6.41635e+06	1.18405	0.000260138	0.129496	-2.94902	down
MW0157554	Thr-Arg-Lys-Glu	Amino acids and derivatives	Amino acids and derivatives	C21H40N8O8	3	-	160518	173447	146034	720798	300688	319378	1.01289	0.170862	0.357978	-1.48206	down
mws5041	L-Glycyl-L-isoleucine*	Amino acids and derivatives	Amino acids and derivatives	C8H16N2O3	3	19461-38-2	405864	382001	410608	1.28915e+07	1.22625e+07	1.3018e+07	1.18433	0.000352884	0.0313967	-4.99325	down
MWS201394	Thr-Tyr	Amino acids and derivatives	Amino acids and derivatives	C13H18N2O5	3	145295-02-9	58657.2	96326.7	114072	403139	448609	405940	1.14733	0.000123899	0.213929	-2.2248	down
MWS2426	Tryptophan glutamic acid	Amino acids and derivatives	Amino acids and derivatives	C16H19N3O5	3	36099-95-3	16318.9	5482.8	8839.83	92650.4	96017.2	77709.8	1.13898	0.000914456	0.11503	-3.11991	down
MW0108173	Met-Ser-Lys	Amino acids and derivatives	Amino acids and derivatives	C14H28N4O5S1	3	-	3.64947e+06	3.90852e+06	4.1835e+06	7.59081e+07	6.39884e+07	6.62906e+07	1.18326	0.00311295	0.0569458	-4.13427	down
MW0145347	Arg-Glu-His	Amino acids and derivatives	Amino acids and derivatives	C17H28N8O6	3	-	3.58737e+06	3.20973e+06	3.03083e+06	7.19814e+07	7.01999e+07	6.78247e+07	1.18381	0.000258658	0.0467983	-4.4174	down
MW0149843	Gln-Tyr-Phe	Amino acids and derivatives	Amino acids and derivatives	C23H28N4O6	3	-	8.69747e+06	8.92157e+06	7.88274e+06	5.36704e+07	4.97647e+07	4.9183e+07	1.18289	0.000675463	0.167095	-2.58126	down
MW0110288	Tyrosylleucine	Amino acids and derivatives	Amino acids and derivatives	C15H22N2O4	3	17355-10-1	603603	557065	582263	1.0931e+07	1.10075e+07	1.11123e+07	1.18435	8.21466e-06	0.0527349	-4.2451	down
MW0109388	Prolylhydroxyproline	Amino acids and derivatives	Amino acids and derivatives	C10H16N2O4	3	18684-24-7	1.19303e+07	1.32422e+07	1.16406e+07	9.20615e+07	9.54727e+07	9.02812e+07	1.18345	0.000105443	0.132509	-2.91583	down
MW0109716	Serylthreonine	Amino acids and derivatives	Amino acids and derivatives	C7H14N2O5	3	-	12492.2	9931.76	9473.44	713855	702053	727945	1.18351	8.99407e-05	0.0148785	-6.07062	down
MWS00275g	DL-O-tyrosine	Amino acids and derivatives	Amino acids and derivatives	C9H11NO3	3	2370-61-8	18380.8	17502	21315.5	40175.9	63613	36062.5	1.09047	0.0822997	0.408993	-1.28985	down
MW0148591	Val-Pro-Leu	Amino acids and derivatives	Amino acids and derivatives	C16H29N3O4	3	90614-49-6	706112	760564	683977	1.6588e+06	1.65754e+06	1.39092e+06	1.16771	0.00764111	0.456881	-1.13011	down
MW0149739	Gln-Leu-Glu-Lys	Amino acids and derivatives	Amino acids and derivatives	C22H40N6O8	3	-	88320.6	101152	108780	2.13163e+06	1.73848e+06	2.07652e+06	1.18242	0.00416114	0.0501549	-4.31747	down
MWS04555g	D-Allo-Isoleucine	Amino acids and derivatives	Amino acids and derivatives	C6H13NO2	3	1509-35-9	1.42103e+06	1.32418e+06	1.52086e+06	6.38696e+06	7.43886e+06	6.55364e+06	1.18084	0.00292815	0.209332	-2.25614	down
MW0109848	Thr-Ala	Amino acids and derivatives	Amino acids and derivatives	C7H14N2O4	3	56217-50-6	1.4752e+06	1.55499e+06	1.62136e+06	1.97851e+07	1.96391e+07	1.7731e+07	1.18375	0.0013724	0.0813845	-3.6191	down
MW0109862	Thr-Cys-Lys	Amino acids and derivatives	Amino acids and derivatives	C13H26N4O5S1	3	-	4.40441e+06	1.65978e+06	1.48508e+06	1.31614e+07	1.22009e+07	1.19864e+07	1.09919	0.00417332	0.202129	-2.30665	down
MW0158942	Val-Asp-Pro-Val-Asn	Amino acids and derivatives	Amino acids and derivatives	C23H38N6O9	3	-	9	9	9	4674.76	5460.94	2698.53	1.18163	0.035111	0.00210375	-8.89282	down
Lmhp001461	L-Prolyl-L-Leucine	Amino acids and derivatives	Amino acids and derivatives	C11H20N2O3	3	52899-07-7	914466	862891	855124	1.73472e+07	1.91246e+07	1.61421e+07	1.18376	0.00268228	0.050034	-4.32095	down
MWSmce585	Methyl 3-aminopropanoate	Amino acids and derivatives	Amino acids and derivatives	C4H9NO2	3	4138-35-6	9.90424e+06	9.01173e+06	8.27354e+06	3.15599e+07	3.00504e+07	3.02763e+07	1.17986	5.41535e-06	0.295903	-1.75681	down
mws5035	L-Leucyl-L-phenylalanine	Amino acids and derivatives	Amino acids and derivatives	C15H22N2O3	2	56217-82-4	1.5645e+06	1.5611e+06	1.51063e+06	2.29247e+07	1.80763e+07	1.95585e+07	1.18268	0.00586309	0.0765567	-3.70733	down
MW0144770	Ala-Tyr-Asn-Glu	Amino acids and derivatives	Amino acids and derivatives	C21H29N5O9	3	-	795525	852856	775260	5.69998e+06	5.81813e+06	5.99797e+06	1.18388	0.000122472	0.138367	-2.85343	down
MWS201465	Glu-Phe	Amino acids and derivatives	Amino acids and derivatives	C14H18N2O5	3	20556-22-3	361223	450554	418293	4.03564e+06	4.07882e+06	4.43804e+06	1.18227	0.000757245	0.097994	-3.35116	down
MW0155949	Pro-Met-Thr	Amino acids and derivatives	Amino acids and derivatives	C14H25N3O5S1	3	-	56241.3	24651	58071	666287	743334	641842	1.16022	0.000844046	0.0677386	-3.88388	down
MW0109103	Phe-Gln-Arg	Amino acids and derivatives	Amino acids and derivatives	C20H31N7O5	3	-	633621	664170	628725	6.0893e+06	7.31949e+06	6.45523e+06	1.18311	0.00367405	0.0969852	-3.36609	down
MW0149791	Gln-Pro-His	Amino acids and derivatives	Amino acids and derivatives	C16H24N6O5	3	-	491113	877672	873505	1.33093e+07	1.4186e+07	1.72437e+07	1.17344	0.00652045	0.0501193	-4.31849	down
MW0146148	Asp-Ile-Ile	Amino acids and derivatives	Amino acids and derivatives	C16H29N3O6	3	-	454481	191562	281429	1.31305e+07	1.2606e+07	1.4225e+07	1.17431	0.00104535	0.0232091	-5.42917	down
pme0124	L-Glycyl-L-proline	Amino acids and derivatives	Amino acids and derivatives	C7H12N2O3	1	704-15-4	24168.9	15809.6	31630.2	1.33301e+06	1.39577e+06	1.25031e+06	1.17853	0.000927431	0.0179962	-5.79616	down
MW0158444	Tyr-Gln-Thr-Lys	Amino acids and derivatives	Amino acids and derivatives	C24H38N6O8	3	-	184290	200257	208678	730891	654078	596110	1.1767	0.00572199	0.299445	-1.73964	down
MWS20645	Gly-Tyr	Amino acids and derivatives	Amino acids and derivatives	C11H14N2O4	3	658-79-7	515270	422277	511842	5.42693e+06	6.77486e+06	5.0598e+06	1.17991	0.00945823	0.0839662	-3.57405	down
MW0144826	Ala-HoPhe-OH	Amino acids and derivatives	Amino acids and derivatives	C18H18N2O6	3	-	276702	348532	324420	662167	697044	744177	1.16356	0.00028954	0.451488	-1.14724	down
MW0151089	His-Ser-Val-Glu	Amino acids and derivatives	Amino acids and derivatives	C19H30N6O8	3	-	1.15778e+06	780182	904556	2.13048e+06	2.27007e+06	2.60499e+06	1.13942	0.00185794	0.405753	-1.30133	down
MW0157577	Thr-Asn-Phe-Asp	Amino acids and derivatives	Amino acids and derivatives	C21H29N5O9	3	-	14803.5	17938.9	42157.5	84305.9	182843	128157	1.07845	0.054144	0.189473	-2.39994	down
MW0155072	Phe-Ala-Asn-Lys	Amino acids and derivatives	Amino acids and derivatives	C22H34N6O6	3	-	33102.2	36387.5	36116.6	75002.7	75342.3	71459.4	1.17935	2.3019e-05	0.476123	-1.07059	down
MW0152242	Leu-Asn-Arg-Glu	Amino acids and derivatives	Amino acids and derivatives	C21H38N8O8	3	-	23754.6	22131.4	24496.2	66607.2	61704.1	74836.7	1.17599	0.00605333	0.346458	-1.52925	down
MWS201458	Phe-Ile	Amino acids and derivatives	Amino acids and derivatives	C15H22N2O3	1	22951-94-6	289575	277702	253628	7.82674e+06	7.63871e+06	6.9367e+06	1.18388	0.00139408	0.036644	-4.77028	down
MW0156844	Ser-Lys-Met	Amino acids and derivatives	Amino acids and derivatives	C14H28N4O5S1	3	-	1.81796e+06	2.09522e+06	2.31746e+06	2.21165e+07	2.54357e+07	2.71224e+07	1.18123	0.00384579	0.0834373	-3.58316	down
MW0146196	Asp-Lys-Thr-Glu	Amino acids and derivatives	Amino acids and derivatives	C19H33N5O10	3	-	2541.6	1402.71	2345.56	9887.33	10046	10625.1	1.15372	0.00013413	0.205831	-2.28047	down
Lmrj001698	L-Seryl-L-Isoleucine	Amino acids and derivatives	Amino acids and derivatives	C9H18N2O4	3	91086-51-0	40666.4	171596	200678	3.25697e+06	803013	3.19159e+06	1.06999	0.105335	0.056945	-4.13429	down
MWS201434	Ile-His	Amino acids and derivatives	Amino acids and derivatives	C12H20N4O3	3	97284-12-3	66471.1	97118.3	88324.1	690527	612767	516938	1.17261	0.00753962	0.138396	-2.85312	down
MWS04455	Cis-L-3-hydroxyproline*	Amino acids and derivatives	Amino acids and derivatives	C5H9NO3	3	567-35-1	1.62239e+07	1.58332e+07	1.36694e+07	6.6494e+07	5.43612e+07	7.67757e+07	1.17033	0.0148897	0.231373	-2.1117	down
MW0156853	Ser-Lys-Val	Amino acids and derivatives	Amino acids and derivatives	C14H28N4O5	3	-	22402.2	29489.3	26810	371044	354869	375388	1.1822	9.18561e-05	0.0714623	-3.80667	down
MW0108170	Met-Phe-Arg	Amino acids and derivatives	Amino acids and derivatives	C20H32N6O4S1	3	-	1.32312e+06	2.53211e+06	2.35957e+06	1.23941e+07	1.28475e+07	1.24721e+07	1.15597	0.000374506	0.164789	-2.60131	down
Lmrj002261	Cyclo(Val-Ala)	Amino acids and derivatives	Amino acids and derivatives	C8H14N2O2	3	15136-27-3	63545.4	57333.9	69259.6	224746	207149	189531	1.17547	0.00235443	0.305972	-1.70853	down
mws0712	N-Propionylglycine	Amino acids and derivatives	Amino acids and derivatives	C5H9NO3	3	21709-90-0	9	9	9	630710	524830	335234	1.1838	0.0289458	1.81114e-05	-15.7527	down
pme0170	N-Acetyl-L-Arginine	Amino acids and derivatives	Amino acids and derivatives	C8H16N4O3	3	155-84-0	403047	402301	480462	1.28739e+06	1.5107e+06	1.19768e+06	1.16973	0.00695888	0.321792	-1.6358	down
Zazp002547	cyclo-(Gly-Phe)	Amino acids and derivatives	Amino acids and derivatives	C11H12N2O2	1	10125-07-2	871529	721138	752666	4.43958e+06	4.46645e+06	4.81997e+06	1.18149	0.000280409	0.170868	-2.54905	down
MW0109341	Pro-Tyr-Lys	Amino acids and derivatives	Amino acids and derivatives	C20H30N4O5	3	-	7.32811e+06	6.3552e+06	6.02864e+06	149975079	1.45278e+08	1.25389e+08	1.18288	0.00309798	0.0468616	-4.41545	down
MW0152444	Leu-Phe-Ala-Glu	Amino acids and derivatives	Amino acids and derivatives	C23H34N4O7	3	-	125540	108566	114033	414819	401455	420913	1.18154	3.16386e-06	0.281396	-1.82933	down
Lmrj001341	Cyclo(Ser-Pro)	Amino acids and derivatives	Amino acids and derivatives	C8H12N2O3	3	-	203368	222893	189284	511727	531691	602807	1.1732	0.00305776	0.373913	-1.41923	down
MW0156909	Ser-Ser-Gly-Arg-Ser	Amino acids and derivatives	Amino acids and derivatives	C17H32N8O9	3	-	6862.71	24841.6	3522.44	547734	581984	579357	1.14288	1.21358e-05	0.0206116	-5.6004	down
MW0159213	Val-Tyr-Gln-Lys	Amino acids and derivatives	Amino acids and derivatives	C25H40N6O7	3	-	100843	86267.5	68742.7	511206	518124	446900	1.17353	0.000937234	0.173315	-2.52853	down
pme0128	L-Alanyl-L-Alanine	Amino acids and derivatives	Amino acids and derivatives	C6H12N2O3	1	1948-31-8	15237.3	9231.77	13208.3	173935	183222	183246	1.17717	1.28242e-05	0.0697212	-3.84226	down
MW0108168	Met-Met-Lys	Amino acids and derivatives	Amino acids and derivatives	C16H32N4O4S2	3	-	469759	502180	312744	7.53762e+06	7.6821e+06	8.68834e+06	1.17802	0.00184095	0.0537343	-4.21801	down
MWS201421	Met-Phe	Amino acids and derivatives	Amino acids and derivatives	C14H20N2O3S	3	14492-14-9	39467.3	33956.4	44361	709083	761054	713022	1.18271	0.000410449	0.0539515	-4.21219	down
MW0158872	Val-Ala-His-Glu	Amino acids and derivatives	Amino acids and derivatives	C19H30N6O7	3	-	37805.7	80563	61567.2	268833	319507	313652	1.14198	0.0004027	0.199487	-2.32563	down
Zmdp002216	L-γ-Glutamyl-L-leucine	Amino acids and derivatives	Amino acids and derivatives	C11H20N2O5	1	2566-39-4	2.55445e+06	2.6646e+06	4.07001e+06	2.21772e+07	4.45777e+07	2.79059e+07	1.1568	0.0507878	0.0981299	-3.34916	down
Lmrj002698	Cyclo(Pro-Val)	Amino acids and derivatives	Amino acids and derivatives	C10H16N2O2	3	5654-87-5	88380.1	73151.4	70464	371689	298660	289259	1.17159	0.0089299	0.24176	-2.04835	down
MW0144576	Ala-Glu-Val-Asp	Amino acids and derivatives	Amino acids and derivatives	C17H28N4O9	3	-	67798.7	178268	126756	701963	927708	1.06844e+06	1.13368	0.0127777	0.138179	-2.85539	down
mws0636	L-Phenylalanyl-L-phenylalanine	Amino acids and derivatives	Amino acids and derivatives	C18H20N2O3	1	2577-40-4	44202.2	81795.2	67336.1	830985	768831	734065	1.17192	0.000440393	0.0828378	-3.59357	down
MW0146276	Asp-Thr-Leu	Amino acids and derivatives	Amino acids and derivatives	C14H25N3O7	3	-	1.3074e+06	1.14045e+06	1.14413e+06	4.78214e+07	5.15963e+07	5.57732e+07	1.18384	0.00204851	0.0231456	-5.43312	down
MWS201442	Phe-Thr	Amino acids and derivatives	Amino acids and derivatives	C13H18N2O4	1	51352-44-4	470061	552943	577947	5.60209e+06	4.10496e+06	4.03603e+06	1.17665	0.0152647	0.116491	-3.1017	down
MWS201461	Leu-Arg	Amino acids and derivatives	Amino acids and derivatives	C12H25N5O3	3	26607-15-8	183720	438617	420765	5.88684e+06	5.57461e+06	5.0462e+06	1.16088	0.00091531	0.063189	-3.98418	down
MWS04559g	3-Hydroxy-L-phenylalanine	Amino acids and derivatives	Amino acids and derivatives	C9H11NO3	3	587-33-7	1.82443e+06	1.798e+06	2.26768e+06	5.62626e+06	7.4424e+06	5.31145e+06	1.15524	0.0201511	0.320461	-1.64178	down
MW0155391	Phe-Tyr-Phe-Lys-Ile	Amino acids and derivatives	Amino acids and derivatives	C39H52N6O7	3	-	36909.5	32597	51042.2	4.06522e+06	4.71217e+06	3.13103e+06	1.18092	0.0133592	0.010123	-6.62622	down
MW0159075	Val-Leu-Ser-Asp	Amino acids and derivatives	Amino acids and derivatives	C18H32N4O8	3	-	1.1113e+06	828582	448106	3.53046e+06	4.73639e+06	3.67625e+06	1.12175	0.00518382	0.199947	-2.32231	down
MWS201445	Val-Pro	Amino acids and derivatives	Amino acids and derivatives	C10H18N2O3	3	20488-27-1	135488	148474	224781	3.12835e+06	3.42732e+06	2.72088e+06	1.17662	0.00428063	0.0548418	-4.18858	down
MW0152293	Leu-Gln-Ile-Arg	Amino acids and derivatives	Amino acids and derivatives	C23H44N8O6	3	-	15805.5	14461	21043.1	142189	102911	133417	1.17133	0.0100848	0.135554	-2.88306	down
MW0151508	Ile-Lys-Gln-Asp	Amino acids and derivatives	Amino acids and derivatives	C21H38N6O8	3	-	1.13932e+06	1.73014e+06	1.22963e+06	3.74264e+06	4.05528e+06	4.43984e+06	1.14961	0.000599083	0.334955	-1.57796	down
MW0154290	Nap-Nap-OH	Amino acids and derivatives	Amino acids and derivatives	C31H24N2O6	3	-	340022	337988	680599	1.00726e+06	1.08919e+06	1.17323e+06	1.05665	0.0184552	0.415519	-1.26702	down
MW0156791	Ser-Ile-Asn-Lys	Amino acids and derivatives	Amino acids and derivatives	C19H36N6O7	3	-	584462	720929	504854	1.31375e+06	1.24112e+06	1.48616e+06	1.1386	0.00163462	0.447966	-1.15854	down
MW0150130	Glu-Pro-Thr	Amino acids and derivatives	Amino acids and derivatives	C14H23N3O7	3	-	66012.3	69647.7	106465	2.78942e+06	2.13286e+06	1.38385e+06	1.17022	0.0379438	0.0383951	-4.70293	down
MW0153108	Lys-Phe-Tyr	Amino acids and derivatives	Amino acids and derivatives	C24H32N4O5	3	63958-93-0	47902.1	71068.6	85462.4	256369	379784	261845	1.13892	0.0226833	0.227654	-2.13508	down
MW0155984	Pro-Pro-Thr	Amino acids and derivatives	Amino acids and derivatives	C14H23N3O5	3	-	77425.1	100773	63690.5	940205	1.061e+06	1.22423e+06	1.17638	0.00607388	0.0749942	-3.73708	down
MW0153029	Lys-Leu-Asn-Lys	Amino acids and derivatives	Amino acids and derivatives	C22H43N7O6	3	-	13412.8	8472.38	12426.4	165988	165173	97602.8	1.16578	0.0279866	0.0800247	-3.64341	down
MW0109137	Phe-Trp-Ala	Amino acids and derivatives	Amino acids and derivatives	C23H26N4O4	3	-	3.77551e+06	3.69448e+06	5.5065e+06	1.27573e+07	1.63934e+07	1.14154e+07	1.13664	0.0150608	0.319885	-1.64438	down
MW0106969	Glu-Lys	Amino acids and derivatives	Amino acids and derivatives	C11H21N3O5	3	5891-53-2	7.54277e+06	7.7989e+06	7.85829e+06	1.68333e+07	1.88718e+07	1.93738e+07	1.17815	0.00476781	0.421213	-1.24738	down
MW0152307	Leu-Glu-Ala-Ile-Asn	Amino acids and derivatives	Amino acids and derivatives	C24H42N6O9	3	-	118253	80851.2	162101	1.27186e+06	865626	909916	1.1574	0.0174289	0.118529	-3.07669	down
pme0014	L-Glutamic acid	Amino acids and derivatives	Amino acids and derivatives	C5H9NO4	3	56-86-0	1.46477e+07	1.45802e+07	1.48405e+07	4.79231e+07	5.25027e+07	4.83115e+07	1.18311	0.00171651	0.296283	-1.75495	down
pme0026	L-Lysine	Amino acids and derivatives	Amino acids and derivatives	C6H14N2O2	1	56-87-1	2.58303e+07	2.5101e+07	2.57828e+07	6.94865e+07	7.32078e+07	7.36881e+07	1.18356	0.000583967	0.354531	-1.49602	down
mws0260	L-Arginine	Amino acids and derivatives	Amino acids and derivatives	C6H14N4O2	1	74-79-3	1.28594e+07	1.19e+07	1.31141e+07	4.02917e+07	3.9413e+07	4.1571e+07	1.18254	2.04543e-05	0.312293	-1.67903	down
pme0193	L-Glutamine	Amino acids and derivatives	Amino acids and derivatives	C5H10N2O3	1	56-85-9	1.977e+06	1.58959e+06	1.61229e+06	2.22985e+07	2.28646e+07	2.31058e+07	1.18271	4.31065e-06	0.0758601	-3.72052	down
pme1210	L-Methionine	Amino acids and derivatives	Amino acids and derivatives	C5H11NO2S	3	63-68-3	313503	248129	342691	8.72275e+06	9.49539e+06	8.80795e+06	1.18247	0.000685955	0.0334611	-4.90137	down
mws0282	L-Tryptophan	Amino acids and derivatives	Amino acids and derivatives	C11H12N2O2	1	73-22-3	4.62512e+06	4.5483e+06	4.79115e+06	2.30288e+07	2.47196e+07	2.49027e+07	1.18376	0.000800249	0.192214	-2.37921	down
pme0021	L-Phenylalanine	Amino acids and derivatives	Amino acids and derivatives	C9H11NO2	1	63-91-2	582959	612968	637533	2.12515e+06	2.03184e+06	2.02291e+06	1.18302	4.78612e-05	0.296681	-1.75302	down
mws0250	L-Tyrosine	Amino acids and derivatives	Amino acids and derivatives	C9H11NO3	3	60-18-4	1.85004e+06	1.72101e+06	2.54171e+06	5.10397e+06	6.65086e+06	4.82918e+06	1.13157	0.0137018	0.368594	-1.4399	down
pme0195	L-Cysteine	Amino acids and derivatives	Amino acids and derivatives	C3H7NO2S	3	52-90-4	657.48	3745.12	2083.19	11124.6	8815.95	15071.9	1.03088	0.0198472	0.185242	-2.43252	down
mws0254	L-Histidine	Amino acids and derivatives	Amino acids and derivatives	C6H9N3O2	1	71-00-1	916074	770181	685439	5.21665e+06	5.65583e+06	5.83232e+06	1.17947	0.00044695	0.141977	-2.81627	down
pme0057	L-Homocysteine	Amino acids and derivatives	Amino acids and derivatives	C4H9NO2S	3	6027-13-0	333539	304737	475430	1.11755e+06	873151	885945	1.12555	0.00550661	0.387154	-1.36902	down
mws0256	L-Valine	Amino acids and derivatives	Amino acids and derivatives	C5H11NO2	3	72-18-4	2.07751e+07	2.04368e+07	2.42594e+07	9.27764e+07	9.65346e+07	8.4264e+07	1.17921	0.00114312	0.239317	-2.063	down
pme0008	L-Citrulline	Amino acids and derivatives	Amino acids and derivatives	C6H13N3O3	1	372-75-8	112613	99771.7	319993	687356	707209	700086	1.06452	0.0177351	0.254161	-1.97619	down
Zmyn000155	N-α-Acetyl-L-ornithine	Amino acids and derivatives	Amino acids and derivatives	C7H14N2O3	3	6205-08-9	573400	563818	487772	1.47354e+06	1.7826e+06	1.39636e+06	1.16744	0.0103699	0.349272	-1.51758	down
pme0075	N-Acetyl-L-glutamic acid	Amino acids and derivatives	Amino acids and derivatives	C7H11NO5	1	1188-37-0	120865	144891	141400	394418	327942	479967	1.15418	0.0237939	0.33864	-1.56217	down
pme3033	N,N-Dimethylglycine*	Amino acids and derivatives	Amino acids and derivatives	C4H9NO2	3	1118-68-9	2.97222e+06	2.27296e+06	2.17977e+06	1.13717e+07	1.16829e+07	1.13302e+07	1.17513	0.000115451	0.215937	-2.21132	down
mws0216	Trans-4-Hydroxy-L-proline*	Amino acids and derivatives	Amino acids and derivatives	C5H9NO3	3	51-35-4	1.62239e+07	1.58332e+07	1.36694e+07	6.6494e+07	5.43612e+07	7.67757e+07	1.17033	0.0148897	0.231373	-2.1117	down
pmb0034	L-α-Glutamyl-L-Glutamic Acid	Amino acids and derivatives	Amino acids and derivatives	C10H16N2O7	3	3929-61-1	258049	285117	267862	1.02208e+06	1.0696e+06	1.22769e+06	1.17988	0.00491123	0.244332	-2.03309	down
pme2890	L-Homocystine	Amino acids and derivatives	Amino acids and derivatives	C8H16N2O4S2	3	626-72-2	137402	134900	164943	722004	642729	621021	1.17814	0.00172292	0.220191	-2.18317	down
mws1587	L-Norleucine*	Amino acids and derivatives	Amino acids and derivatives	C6H13NO2	3	327-57-1	1.69109e+06	1.52145e+06	1.63846e+06	6.61308e+06	8.11716e+06	6.78308e+06	1.17906	0.00676668	0.225488	-2.14888	down
mws0736	N-Glycyl-L-leucine*	Amino acids and derivatives	Amino acids and derivatives	C8H16N2O3	3	869-19-2	405864	382001	410608	1.28915e+07	1.22625e+07	1.3018e+07	1.18433	0.000352884	0.0313967	-4.99325	down
pme0253	N-Acetyl-L-leucine	Amino acids and derivatives	Amino acids and derivatives	C8H15NO3	3	1188-21-2	284815	264846	281141	2.02889e+06	1.92985e+06	1.68161e+06	1.18214	0.00401922	0.147296	-2.76321	down
MWSslk140	N-Acetyl-L-Methionine	Amino acids and derivatives	Amino acids and derivatives	C7H13NO3S	3	65-82-7	8594.78	10267.5	18390.9	397077	431067	385008	1.17442	0.000779214	0.0307077	-5.02525	down
pme0122	N6-Acetyl-L-lysine	Amino acids and derivatives	Amino acids and derivatives	C8H16N2O3	3	692-04-6	332478	382694	316103	1.10025e+06	1.2418e+06	1.04443e+06	1.17478	0.00267652	0.304527	-1.71536	down
pme2758	4-Hydroxy-L-glutamic acid	Amino acids and derivatives	Amino acids and derivatives	C5H9NO5	1	3913-68-6	3.64173e+06	4.07361e+06	3.5762e+06	1.04132e+07	9.98019e+06	9.33333e+06	1.17781	0.000461935	0.379845	-1.39652	down
Zmzn000113	L-threo-3-Methylaspartate	Amino acids and derivatives	Amino acids and derivatives	C5H9NO4	1	6061-13-8	757766	798903	725779	3.53308e+06	3.75821e+06	3.02839e+06	1.17944	0.00603625	0.221174	-2.17675	down
pme3351	Allysine(6-Oxo DL-Norleucine)	Amino acids and derivatives	Amino acids and derivatives	C6H11NO3	3	1962-83-0	165601	194453	144458	448656	520373	429404	1.16094	0.00237962	0.36077	-1.47085	down
Lmhp003064	Cyclo(Pro-Phe)	Amino acids and derivatives	Amino acids and derivatives	C14H16N2O2	3	3705-26-8	218218	273768	331093	925334	1.2565e+06	1.30223e+06	1.15584	0.0126591	0.236241	-2.08167	down
Zmdp000972	S-Methyl-L-cysteine	Amino acids and derivatives	Amino acids and derivatives	C4H9NO2S	3	1187-84-4	6.79143e+06	6.14638e+06	9.90186e+06	1.9952e+07	2.76789e+07	2.04689e+07	1.12654	0.0139114	0.335385	-1.57611	down
MW0155258	Phe-Leu-Trp	Amino acids and derivatives	Amino acids and derivatives	C26H32N4O4	3	-	1.92862e+07	2.00292e+07	1.9785e+07	7.92844e+06	8.50244e+06	8.39289e+06	1.18265	3.45272e-06	2.3808	1.25145	up
MW0146256	Asp-Ser-Glu-Asp	Amino acids and derivatives	Amino acids and derivatives	C16H24N4O12	3	-	6.09566e+06	5.92213e+06	5.9734e+06	1.66746e+06	1.52008e+06	1.62443e+06	1.18339	4.58349e-07	3.73884	1.90259	up
MW0158610	Tyr-Ser-Phe-Val-Phe	Amino acids and derivatives	Amino acids and derivatives	C35H43N5O8	3	-	5.56348e+07	4.05801e+07	5.07983e+07	2.90032e+07	2.72377e+07	1.57295e+07	1.02348	0.0148352	2.04269	1.03047	up
MW0152575	Leu-Abu-OH	Amino acids and derivatives	Amino acids and derivatives	C15H20N2O6	3	-	3.26347e+06	3.36247e+06	3.4237e+06	1.06744e+06	1.17053e+06	1.10902e+06	1.1827	1.09816e-05	3.00259	1.58621	up
MWS201405	His-Tyr	Amino acids and derivatives	Amino acids and derivatives	C15H18N4O4	3	35979-00-1	1.41938e+06	1.34183e+06	1.44053e+06	9	9	9	1.18449	0.000458587	155620	17.2477	up
MW0144705	Ala-Pro-Ala-Pro-Lys	Amino acids and derivatives	Amino acids and derivatives	C22H38N6O6	3	-	8.11528e+06	7.90515e+06	8.58489e+06	2.30448e+06	2.18763e+06	2.09625e+06	1.18268	0.000473182	3.73467	1.90098	up
MW0151470	Ile-Ile-Glu-Glu-Val	Amino acids and derivatives	Amino acids and derivatives	C27H47N5O10	3	-	2.19761e+06	2.12303e+06	2.06372e+06	721566	817818	785532	1.18057	2.04087e-05	2.74606	1.45736	up
MW0155408	Phe-Val-His-Arg	Amino acids and derivatives	Amino acids and derivatives	C26H39N9O5	3	-	1.4336e+06	1.55207e+06	1.58995e+06	255824	254040	308568	1.18052	0.00039708	5.59072	2.48303	up
MW0145968	L-Asparaginyl-L-asparagine	Amino acids and derivatives	Amino acids and derivatives	C8H14N4O5	3	58471-52-6	4.72405e+07	4.38345e+07	4.37268e+07	1.70341e+07	1.55058e+07	1.61155e+07	1.18137	0.000456405	2.77054	1.47017	up
MW0158095	Trp-Arg-Gln	Amino acids and derivatives	Amino acids and derivatives	C22H32N8O5	3	-	119082	115597	107072	46898.9	47981.9	51051.8	1.17915	0.0012005	2.34184	1.22764	up
MW0151387	Ile-Cys-Phe-Arg	Amino acids and derivatives	Amino acids and derivatives	C24H39N7O5S	3	-	1.00841e+06	694768	693929	253307	237935	253593	1.15714	0.034009	3.21831	1.6863	up
MW0151597	Ile-Thr-His-Asp	Amino acids and derivatives	Amino acids and derivatives	C20H32N6O8	3	-	3.72817e+06	3.38969e+06	3.44974e+06	707630	610776	713795	1.18157	0.000526497	5.20008	2.37853	up
MW0149626	Gln-Arg-Leu-Arg	Amino acids and derivatives	Amino acids and derivatives	C23H45N11O6	3	-	2.36878e+07	2.3464e+07	2.56452e+07	8.74918e+06	9.60859e+06	8.68805e+06	1.18004	0.000488342	2.69161	1.42847	up
MW0158690	Tyr-HoPhe-OH	Amino acids and derivatives	Amino acids and derivatives	C25H24N2O7	3	-	2.91737e+06	2.84115e+06	2.6641e+06	1.27531e+06	1.20365e+06	1.20046e+06	1.18067	0.000950737	2.28911	1.19479	up
MW0154289	Nap-Met-OH	Amino acids and derivatives	Amino acids and derivatives	C23H22N2O6S	3	-	4.11831e+06	4.48014e+06	4.69831e+06	102309	102411	86216.6	1.18373	0.00150424	45.7033	5.51423	up
MW0152295	Leu-Gln-Lys-Ser-Leu	Amino acids and derivatives	Amino acids and derivatives	C26H49N7O8	3	-	1.1974e+06	1.18505e+06	1.27859e+06	393056	384640	395007	1.18335	0.00111408	3.12188	1.64242	up
MW0109087	Phe-Ala-Asp	Amino acids and derivatives	Amino acids and derivatives	C16H21N3O6	3	-	2.92764e+07	2.88452e+07	2.78026e+07	7.16224e+06	6.36767e+06	8.09717e+06	1.17833	6.48916e-06	3.97299	1.99023	up
MW0156875	Ser-Phe-Ile-Asp	Amino acids and derivatives	Amino acids and derivatives	C22H32N4O8	3	-	5.75897e+06	5.09597e+06	5.64599e+06	1.88033e+06	1.72841e+06	1.81473e+06	1.18064	0.00213824	3.04251	1.60526	up
MW0145889	Asn-Ser-Lys-Ile-Val	Amino acids and derivatives	Amino acids and derivatives	C24H45N7O8	3	-	6.66985e+06	5.96215e+06	6.68082e+06	997139	969962	999719	1.18349	0.00187156	6.5096	2.70257	up
MW0158205	Trp-Met-Glu	Amino acids and derivatives	Amino acids and derivatives	C21H28N4O6S1	3	-	5.07908e+06	5.56631e+06	5.35579e+06	2.30242e+06	2.38291e+06	2.47704e+06	1.1803	0.0008276	2.23406	1.15967	up
MW0145991	L-Asparaginyl-L-phenylalanine	Amino acids and derivatives	Amino acids and derivatives	C13H17N3O4	3	22849-01-0	2.50388e+07	2.70996e+07	2.5076e+07	4.11819e+06	4.39807e+06	4.1366e+06	1.18367	0.000835882	6.10252	2.60941	up
MW0157012	L-Seryl-L-lysine	Amino acids and derivatives	Amino acids and derivatives	C9H19N3O4	3	22677-61-8	1.44478e+06	1.51502e+06	1.41139e+06	607913	480956	455086	1.16702	0.00020878	2.83116	1.50139	up
MW0107847	Leu-Thr	Amino acids and derivatives	Amino acids and derivatives	C10H20N2O4	3	-	1.75949e+06	1.60372e+06	1.86635e+06	712179	879635	893043	1.15472	0.000929155	2.10458	1.07353	up
MW0155333	Phe-Ser-Leu-Phe-Asp	Amino acids and derivatives	Amino acids and derivatives	C31H41N5O9	3	-	452658	470038	479877	129693	114254	98714.9	1.17689	8.87369e-06	4.09318	2.03322	up
MW0158979	Val-Glu-Arg-Gln-Val	Amino acids and derivatives	Amino acids and derivatives	C26H47N9O9	3	-	630422	534204	614386	282462	289703	306760	1.16926	0.00704236	2.02408	1.01726	up
MW0157549	Thr-Arg-Gly-Glu-Val	Amino acids and derivatives	Amino acids and derivatives	C22H40N8O9	3	-	939005	798419	920073	146992	106128	136445	1.17676	0.00190046	6.8217	2.77013	up
MW0150461	Gly-Pro-Asn	Amino acids and derivatives	Amino acids and derivatives	C11H18N4O5	3	401570-00-1	1.49445e+07	1.51826e+07	1.35808e+07	4.51359e+06	4.42211e+06	4.41212e+06	1.18237	0.0023384	3.27453	1.71129	up
MW0109421	Prolylproline	Amino acids and derivatives	Amino acids and derivatives	C10H16N2O3	3	20488-28-2	2.54597e+06	2.60997e+06	2.82851e+06	1.07281e+06	1.16826e+06	1.20753e+06	1.177	0.000723773	2.31528	1.21119	up
MW0169576	N-pentadecanoyl-L-Homoserine lactone	Amino acids and derivatives	Amino acids and derivatives	C19H35NO3	3	-	57396.9	61351.9	62630.3	20382	20193.1	20025.7	1.18309	0.00146771	2.99301	1.5816	up
MW0150193	Glu-Tyr-Ile-Glu	Amino acids and derivatives	Amino acids and derivatives	C25H36N4O10	3	-	389925	354492	379416	150976	154626	140244	1.1799	0.000575866	2.52068	1.33381	up
MW0158878	Val-Ala-Phe-Asp	Amino acids and derivatives	Amino acids and derivatives	C21H30N4O7	3	-	1.22357e+06	968742	970870	143030	170146	170872	1.17817	0.00826682	6.53484	2.70815	up
MW0156916	Ser-Ser-Val-Gln-Glu	Amino acids and derivatives	Amino acids and derivatives	C21H36N6O11	3	-	284647	241993	234068	14484.3	16783.1	13268.4	1.18204	0.00416793	17.0808	4.09431	up
MW0110295	Tyrosyl-tryptophan	Amino acids and derivatives	Amino acids and derivatives	C20H21N3O4	3	60815-41-0	6.8774e+07	6.37744e+07	6.00466e+07	6.28541e+06	6.09194e+06	6.07469e+06	1.18379	0.00187963	10.4376	3.38372	up
MW0145529	Arg-Trp-His	Amino acids and derivatives	Amino acids and derivatives	C23H31N9O4	3	-	1.02767e+07	1.09777e+07	1.06306e+07	4.26842e+06	3.98845e+06	3.83927e+06	1.18119	4.55243e-05	2.63596	1.39833	up
MW0155339	Phe-Ser-Trp	Amino acids and derivatives	Amino acids and derivatives	C23H26N4O5	3	-	1.26115e+06	1.28386e+06	1.2052e+06	511219	601833	657067	1.16127	0.000714759	2.11862	1.08313	up
MW0106912	Glu-Leu-Lys	Amino acids and derivatives	Amino acids and derivatives	C17H32N4O6	3	-	1.89334e+07	1.83208e+07	1.66028e+07	3.35735e+06	3.09152e+06	2.90974e+06	1.18198	0.00164202	5.75481	2.52477	up
MW0157725	Thr-Lys-Gln-Lys	Amino acids and derivatives	Amino acids and derivatives	C21H41N7O7	3	-	2.20772e+06	2.30379e+06	2.288e+06	408146	400055	383039	1.18409	0.000115639	5.70793	2.51297	up
Hmlp001371	Cyclo(Tyr-Ala)	Amino acids and derivatives	Amino acids and derivatives	C12H14N2O3	3	21754-26-7	6.43375e+06	5.83166e+06	6.59804e+06	615442	864248	873689	1.17663	0.000591067	8.01547	3.00279	up
MW0156042	Pro-Val-Ala-Glu-Val	Amino acids and derivatives	Amino acids and derivatives	C23H39N5O8	3	-	8.10459e+06	6.81612e+06	8.22769e+06	1.47082e+06	1.32852e+06	1.20911e+06	1.17927	0.00409323	5.7749	2.5298	up
MW0151043	His-Phe-Glu-Asp	Amino acids and derivatives	Amino acids and derivatives	C24H30N6O9	3	-	719873	751516	778551	201987	222496	83872.8	1.1013	0.00214492	4.42591	2.14597	up
MW0158708	TyrMe-Nap-OH	Amino acids and derivatives	Amino acids and derivatives	C29H26N2O7	3	-	919764	948693	849848	254136	287896	277027	1.18049	0.00083981	3.31881	1.73067	up
MW0158096	Trp-Arg-His	Amino acids and derivatives	Amino acids and derivatives	C23H31N9O4	3	-	2.89407e+07	2.67594e+07	2.92945e+07	7.27334e+06	7.2119e+06	7.19614e+06	1.18347	0.00139595	3.92017	1.97092	up
MW0145533	Arg-Trp-Tyr	Amino acids and derivatives	Amino acids and derivatives	C26H33N7O5	3	-	1.95846e+06	1.87867e+06	2.16874e+06	485446	568086	453124	1.17678	0.00109642	3.98622	1.99502	up
MW0108146	Met-Asp-Arg	Amino acids and derivatives	Amino acids and derivatives	C15H28N6O6S1	3	-	1.94717e+08	1.85175e+08	2.01482e+08	6.68336e+07	5.99975e+07	6.73196e+07	1.18064	0.000172876	2.99445	1.58229	up
MW0145743	Asn-Glu-Phe-Lys	Amino acids and derivatives	Amino acids and derivatives	C24H36N6O8	3	-	231858	227114	204720	17857.3	20939.8	21560.8	1.18247	0.001458	10.9959	3.4589	up
MW0105936	Asp-Val	Amino acids and derivatives	Amino acids and derivatives	C9H16N2O5	3	13433-04-0	4.32325e+06	4.63485e+06	4.41163e+06	637891	660400	577322	1.18324	0.000267392	7.12819	2.83354	up
MW0157592	Thr-Asp-Phe-Glu	Amino acids and derivatives	Amino acids and derivatives	C22H30N4O10	3	-	65150.7	63863.5	65729.4	11176.3	9020.97	9126.44	1.18131	7.83759e-07	6.64117	2.73144	up
MW0159026	Val-His-Leu-Asp	Amino acids and derivatives	Amino acids and derivatives	C21H34N6O7	3	-	590830	607004	648206	265208	241872	319105	1.1587	0.000437535	2.23442	1.1599	up
MW0146273	Asp-Thr-Gly-Thr-Ile	Amino acids and derivatives	Amino acids and derivatives	C20H35N5O10	3	-	1.25853e+06	1.15159e+06	1.31266e+06	193146	216354	187845	1.18212	0.0015314	6.23223	2.63975	up
MW0155169	Phe-Gln-Thr-Lys	Amino acids and derivatives	Amino acids and derivatives	C24H38N6O7	3	-	188245	182263	188878	19062.1	15810.5	14869.7	1.18222	2.62743e-06	11.2457	3.4913	up
MW0155760	Pro-Ala-Asp-Lys-Thr	Amino acids and derivatives	Amino acids and derivatives	C22H38N6O9	3	-	144774	141245	139441	54130.9	55046.9	53609.3	1.18403	0.000133462	2.6136	1.38604	up
MW0146107	Asp-Glu-Thr-Asp	Amino acids and derivatives	Amino acids and derivatives	C17H26N4O12	3	-	1.9045e+06	2.06799e+06	2.25924e+06	438529	389206	268983	1.16642	0.000756762	5.68216	2.50644	up
MW0158347	Tyr-Ala-Arg-Asp-Glu	Amino acids and derivatives	Amino acids and derivatives	C27H40N8O11	3	-	89281.1	86915.1	111990	32380.5	45264.1	47123.5	1.12134	0.00804797	2.30978	1.20775	up
MW0156786	Ser-His-Val-Lys	Amino acids and derivatives	Amino acids and derivatives	C20H35N7O6	3	-	1.14192e+07	1.07141e+07	1.37096e+07	7.96162e+06	3.92901e+06	3.83073e+06	1.02902	0.0196052	2.27989	1.18896	up
MW0153535	Met-Gln-His	Amino acids and derivatives	Amino acids and derivatives	C16H26N6O5S1	3	-	1.24999e+07	1.17431e+07	1.49489e+07	586892	280636	571526	1.17137	0.00545956	27.2345	4.76736	up
MW0156621	Ser-Ala-Asn-Asp	Amino acids and derivatives	Amino acids and derivatives	C14H23N5O9	3	-	495325	472270	530756	109950	119861	111999	1.1825	0.00147282	4.38359	2.13211	up
MW0144743	Ala-Thr-Gln	Amino acids and derivatives	Amino acids and derivatives	C12H22N4O6	3	-	9.08987e+06	8.19249e+06	8.01498e+06	1.68991e+06	1.56544e+06	1.74257e+06	1.18225	0.00195608	5.06158	2.33959	up
MW0152206	Leu-Ala-Pro-Leu-Glu	Amino acids and derivatives	Amino acids and derivatives	C25H43N5O8	3	-	1.43476e+06	1.80353e+06	1.89633e+06	624653	384606	487053	1.14542	0.00498005	3.43152	1.77885	up
MW0110276	Tyr-Ala	Amino acids and derivatives	Amino acids and derivatives	C12H16N2O4	3	730-08-5	8.6836e+06	8.99119e+06	8.39338e+06	511428	471132	443474	1.18392	0.000378254	18.2802	4.19221	up
MW0110412	Val-Met	Amino acids and derivatives	Amino acids and derivatives	C10H20N2O3S	3	-	157959	180600	217927	85613.3	80207.5	86015.3	1.15056	0.0272345	2.20972	1.14386	up
MW0151538	Ile-Phe-Asp-Arg-Asn	Amino acids and derivatives	Amino acids and derivatives	C29H45N9O9	3	-	1.05557e+07	1.07598e+07	9.46268e+06	5.09268e+06	4.49744e+06	4.86529e+06	1.1726	0.00180079	2.12919	1.0903	up
MW0155126	Phe-Asp-Glu-Phe-Leu	Amino acids and derivatives	Amino acids and derivatives	C33H43N5O10	3	-	35127.2	64514.9	41794.9	20325	18119.3	25420.9	1.04452	0.0933234	2.21462	1.14706	up
MW0152867	Lys-Arg-His-Asp	Amino acids and derivatives	Amino acids and derivatives	C22H38N10O7	3	-	633950	622657	558696	150159	144626	136972	1.1819	0.00206614	4.20445	2.07192	up
MW0157688	Thr-Ile-Lys-Glu	Amino acids and derivatives	Amino acids and derivatives	C21H39N5O8	3	-	2.25111e+06	2.10253e+06	2.0728e+06	888017	614506	792645	1.15815	0.000301033	2.79999	1.48542	up
MW0152976	Lys-Gly-His	Amino acids and derivatives	Amino acids and derivatives	C14H24N6O4	3	-	6.00434e+07	5.2465e+07	5.53447e+07	1.70028e+07	1.70504e+07	1.73764e+07	1.18182	0.00315236	3.26375	1.70653	up
MW0158972	Val-Gln-Met-Met-Thr	Amino acids and derivatives	Amino acids and derivatives	C24H44N6O8S2	3	-	781064	594521	685068	162168	175637	162897	1.17637	0.0101815	4.11553	2.04108	up
MW0146172	Asp-Leu-His-Ala-His	Amino acids and derivatives	Amino acids and derivatives	C25H37N9O8	3	-	36192.4	47304.4	31731.7	4678.22	7536.78	13184.8	1.09771	0.010062	4.53659	2.18161	up
MW0155398	Phe-Tyr-Val-Lys	Amino acids and derivatives	Amino acids and derivatives	C29H41N5O6	3	-	1.70518e+06	1.48e+06	1.56587e+06	446314	478638	465018	1.18119	0.00291721	3.41809	1.77319	up
MW0150014	Glu-Gly-Lys-Tyr-Glu	Amino acids and derivatives	Amino acids and derivatives	C27H40N6O11	3	-	91413.7	69374.2	85013.4	24206.9	16826.6	25447	1.15334	0.0054302	3.69735	1.88649	up
MW0156019	Pro-Trp-Trp	Amino acids and derivatives	Amino acids and derivatives	C27H29N5O4	3	-	1.50977e+08	1.10938e+08	1.10787e+08	9.01708e+06	9.38568e+06	8.80969e+06	1.1807	0.0132041	13.696	3.77568	up
MWSslk042	N-Ethylmaleimide (NEM)	Amino acids and derivatives	Amino acids and derivatives	C6H7NO2	3	128-53-0	1.5976e+07	1.72012e+07	1.83898e+07	3.97246e+06	3.97692e+06	4.44257e+06	1.18099	0.00190751	4.16133	2.05705	up
MW0105244	4-Hydroxyphenylacetylglycine	Amino acids and derivatives	Amino acids and derivatives	C10H11NO4	3	28116-23-6	7.30302e+06	6.57688e+06	7.53982e+06	1.86322e+06	1.80475e+06	1.549e+06	1.17868	0.00123435	4.10578	2.03765	up
MW0001385	1,5-Naphthalenediamine	Benzene and substituted derivatives	Benzene and substituted derivatives	C10H10N2	3	-	2.28674e+06	2.25416e+06	2.46561e+06	1.4761e+07	1.46417e+07	1.59436e+07	1.18347	0.000821944	0.154511	-2.69422	down
MW0009341	4-(Butylamino)benzoic acid	Benzene and substituted derivatives	Benzene and substituted derivatives	C11H15NO2	3	-	3.06055e+06	3.03756e+06	2.97771e+06	712014	692094	752653	1.18374	5.93318e-07	4.20808	2.07316	up
MW0112757	3-Benzoyl-6-phenyl-pyran-2,4-dione	Benzene and substituted derivatives	Benzene and substituted derivatives	C18H12O4	3	602-98-2	641649	730081	697309	53195.4	48222.1	42920.1	1.18275	0.00142999	14.3347	3.84144	up
MW0006042	2-Hydroxy-6-pentadecylbenzoic acid	Benzene and substituted derivatives	Benzene and substituted derivatives	C22H36O3	3	16611-84-0	7.38567e+06	6.92125e+06	8.03973e+06	3.35092e+06	3.2495e+06	3.53337e+06	1.17521	0.00417004	2.20516	1.14089	up
MW0009593	P-Toluenesulfonamide	Benzene and substituted derivatives	Benzene and substituted derivatives	C7H9NO2S	3	-	2.30943e+06	2.39871e+06	2.19815e+06	1.10796e+06	847197	958934	1.1642	0.000226287	2.36996	1.24487	up
Zmhp003514	6,7,8-Tetrahydroxy-5-methoxyflavone	Flavonoids	Flavones	C16H12O6	1	-	211807	170543	223937	3.74995e+06	3.55774e+06	4.20393e+06	1.18196	0.00260994	0.0526673	-4.24695	down
Zblp004976	2,4'-Dihydroxy-4,6-dimethoxydihydrochalcone	Flavonoids	Chalcones	C17H18O5	3	151752-07-7	1.01863e+06	2.099e+06	2.25117e+06	1.19382e+07	1.09375e+07	1.1841e+07	1.14494	5.39987e-05	0.154646	-2.69296	down
Wbtp005759	1,2,5,7,8-pentahydroxy-3-methylanthracene-9,10-dione	Flavonoids	Other Flavonoids	C15H10O7	1	-	3.28863e+07	3.51355e+07	3.84216e+07	1.66669e+08	1.62582e+08	1.52783e+08	1.18171	0.000264274	0.220821	-2.17905	down
Hmln006813	4'-hydroxy-2,4,6-trimethoxydihydrochalcone	Flavonoids	Chalcones	C18H20O5	3	-	240900	218184	218507	1.45642e+06	1.54558e+06	1.53175e+06	1.18358	0.000200663	0.149455	-2.74222	down
Hajp007218	5,7,3',5'-tetrahydroxy-6-methylfavanone	Flavonoids	Flavones	C16H12O6	1	-	213485	180321	198099	527203	542059	476731	1.17462	0.000869352	0.382864	-1.3851	down
pmb3042	Tricin-5-O-Glucoside	Flavonoids	Flavones	C23H24O12	3	32769-00-9	189279	146150	207056	501032	513464	599090	1.15782	0.00154621	0.336199	-1.57261	down
Lmsn004797	3-Hydroxyphloretin-4'-O-glucoside	Flavonoids	Chalcones	C21H24O11	3	-	71635.5	73804.6	74042.7	148795	178231	155601	1.17298	0.00972125	0.454766	-1.1368	down
Hmhn006723	Disporopsin	Flavonoids	Flavones	C16H14O6	3	-	9.37769e+06	9.28978e+06	8.71213e+06	7.48056e+07	6.8999e+07	7.06547e+07	1.18387	0.00065547	0.127668	-2.96953	down
Wahp006589	Homeriodictyol	Flavonoids	Flavanones	C16H14O6	1	-	1.2746e+06	1.15693e+06	1.22936e+06	2.57338e+06	2.70028e+06	2.68275e+06	1.18051	1.2903e-05	0.46012	-1.11992	down
pmb3053	Tricin-4'-O-eudesmic acid	Flavonoids	Flavones	C27H24O11	3	-	27320.2	26819.3	23173.5	165396	162806	159546	1.18254	7.52666e-07	0.15851	-2.65735	down
Wbtn006810	6,7-dihydroxy-1,3-dimethoxyxanthen-9-one*	Flavonoids	Other Flavonoids	C15H12O6	1	-	198791	199279	172805	1.49938e+06	1.55345e+06	1.48979e+06	1.1832	2.15964e-05	0.125671	-2.99228	down
Wbtn007603	9,11-dimethoxy-2h-[1,3]dioxolo[4,5-b]xanthen-10-one*	Flavonoids	Other Flavonoids	C16H12O6	3	-	298705	257445	279892	752007	714742	737197	1.17932	1.00742e-05	0.379338	-1.39844	down
pmb2976	Chrysoeriol-8-C-arabinoside-7-O-Sophoroside	Flavonoids	Flavones	C33H40O20	3	-	37535.8	47352.7	45615.8	85180.1	108376	82505.1	1.13442	0.0178512	0.472737	-1.08089	down
MWSslk165	Diosmetin-7-O-Neohesperidoside (Neodiosmin)	Flavonoids	Flavones	C28H32O15	2	38665-01-9	2.42805e+06	2.37407e+06	3.92762e+06	6.88565e+06	5.72527e+06	7.41207e+06	1.08998	0.00615934	0.435986	-1.19765	down
Lmfn004093	Phloretin-4'-O-glucoside (Trilobatin)	Flavonoids	Chalcones	C21H24O10	3	4192-90-9	139397	153071	156267	305675	314213	309203	1.17876	0.000138125	0.482983	-1.04996	down
Zjmp102044	5,7-dihydroxy-6-methyl-3(R)-(2,4-dihydroxybenzyl)chroman-4-one	Flavonoids	Other Flavonoids	C17H16O6	3	-	36003.4	72338.3	45349	128570	131254	131008	1.09188	0.0179672	0.393241	-1.34651	down
Jmyn006493	(3R)-5,7-Dihydroxy-6,8-dimethyl-3-(4'-hydroxybenzyl)-chromone-4-one	Flavonoids	Other Flavonoids	C18H18O5	3	-	6337.88	4692.63	1830.75	63611.4	91965.9	64652.4	1.14459	0.0160479	0.0583992	-4.09791	down
Zjhp090616	(3R)-5,7,8-trihydroxy-3-(4'-hydroxybenzyl)-6-methyl-chroman-4-one	Flavonoids	Other Flavonoids	C17H16O6	3	-	61880.4	59713.2	58506.9	183501	189312	186063	1.18386	3.82713e-06	0.322255	-1.63373	down
Zmcp003989	Kaempferol-3-O-rhamnosyl(1→2)glucoside	Flavonoids	Flavonols	C27H30O15	1	-	9.89991e+06	1.42913e+07	9.41025e+06	4.28893e+07	7.14953e+07	2.1711e+07	1.03067	0.139864	0.246896	-2.01802	down
pmb3039	Tricin-4'-O-oxalic acid-7-O-(p-coumaroyl)shikimic acid	Flavonoids	Flavones	C35H28O16	3	-	1669.67	2262.97	2172.71	73247.8	37767.5	52340.1	1.17441	0.0364512	0.0373746	-4.7418	down
Lmhp002374	Quercetin-3-O-glucosyl(1→4)rhamnoside-7-O-rutinoside	Flavonoids	Flavonols	C39H50O25	2	-	49855.1	70230.2	56468.4	137467	125933	119648	1.14182	0.00106751	0.460919	-1.11742	down
Lmyp004052	Quercetin-3-O-(6''-O-p-Coumaroyl)galactoside	Flavonoids	Flavonols	C30H26O14	1	-	188547	259592	112685	1.06213e+06	551138	381070	1.00402	0.139499	0.281208	-1.83029	down
pmb0592	Chrysoeriol-7-O-rutinoside-5-O-glucoside	Flavonoids	Flavones	C34H42O20	3	-	832570	412211	538916	1.57212e+06	1.86476e+06	1.10512e+06	1.04358	0.0333636	0.392711	-1.34846	down
pmb0608	Chrysoeriol-7-O-(6''-malonyl)glucoside	Flavonoids	Flavones	C25H24O14	3	-	220038	114589	127949	471422	506402	481233	1.1213	0.0058374	0.317037	-1.65728	down
pmn001644	Quercetin-3-O-(2''-O-acetyl)glucuronide	Flavonoids	Flavonols	C23H20O14	3	-	9998.07	12483	5822.77	43553.5	35078.4	43782.4	1.12953	0.00146008	0.231214	-2.1127	down
HJAP128	Isorhamnetin-3-O-rutinoside-7-O-rhamnoside	Flavonoids	Flavonols	C34H42O20	1	-	6.32946e+06	1.55468e+07	1.37724e+07	3.04231e+07	4.27945e+07	5.58005e+07	1.05949	0.0376291	0.276308	-1.85565	down
Lmyp004407	Kaempferol-3-O-(2''-p-Coumaroyl)galactoside*	Flavonoids	Flavonols	C30H26O13	3	-	285555	407221	207429	506617	878599	1.13859e+06	1.01256	0.086827	0.356686	-1.48727	down
Lmnp002413	Luteolin-6-C-glucoside-7-O-rhamnoside	Flavonoids	Flavones	C27H30O15	3	-	1.76416e+06	1.40129e+06	1.44417e+06	3.57538e+06	2.56453e+06	3.74653e+06	1.11091	0.0320579	0.466256	-1.1008	down
Cwjp002681	Kaempferol-3-O-(2'''-p-Coumaroyl)sophoroside-7-O-Glucoside	Flavonoids	Flavonols	C42H46O23	3	-	9477.43	13317.2	21220.6	48684.9	72718.9	40766.8	1.0859	0.0420239	0.271413	-1.88144	down
pma0791	Naringenin-7-O-(6''-malonyl)glucoside	Flavonoids	Flavanones	C24H24O13	3	-	240177	390259	481116	723428	1.06693e+06	1.30595e+06	1.05115	0.0439589	0.358993	-1.47797	down
MWSHY0029	Quercetin	Flavonoids	Flavonols	C15H10O7	3	117-39-5	1.81132e+06	1.58035e+06	2.15437e+06	1.45142e+07	1.43176e+07	1.44556e+07	1.18004	3.58259e-05	0.128121	-2.96442	down
mws1094	Aromadendrin (Dihydrokaempferol)	Flavonoids	Flavanonols	C15H12O6	3	480-20-6	449822	492275	482023	4.28382e+06	4.08029e+06	4.56555e+06	1.18362	0.0012407	0.110144	-3.18254	down
mws2118	Phloretin-2'-O-glucoside (Phlorizin)	Flavonoids	Chalcones	C21H24O10	3	60-81-1	37517.5	35627.4	39089.1	86201.6	76616.9	78748.6	1.17652	0.00204639	0.464608	-1.10591	down
mws0044	Taxifolin(Dihydroquercetin)	Flavonoids	Flavanonols	C15H12O7	1	480-18-2	648765	662203	708002	4.1014e+06	2.98539e+06	3.60311e+06	1.17662	0.0120467	0.188867	-2.40456	down
mws0064	Eriodictyol (5,7,3',4'-Tetrahydroxyflavanone)*	Flavonoids	Flavanones	C15H12O6	1	552-58-9	187489	183796	172090	1.39463e+06	1.38259e+06	1.35894e+06	1.18408	4.85332e-06	0.131372	-2.92827	down
mws1068	Kaempferol (3,5,7,4'-Tetrahydroxyflavone)	Flavonoids	Flavonols	C15H10O6	1	520-18-3	2.26677e+06	2.08432e+06	1.99033e+06	1.4777e+07	1.37992e+07	1.40155e+07	1.18327	0.000266647	0.148889	-2.74769	down
mws1033	Homoeriodictyol	Flavonoids	Flavanones	C16H14O6	1	446-71-9	1.40921e+06	1.33202e+06	1.34989e+06	3.29879e+06	3.32215e+06	3.46588e+06	1.18297	9.60495e-05	0.40559	-1.3019	down
mws0791	Poncirin (Isosakuranetin-7-O-neohesperidoside)	Flavonoids	Flavanones	C28H34O14	3	14941-08-3	1.27476e+06	1.30773e+06	1.77029e+06	3.85629e+06	4.58108e+06	4.02535e+06	1.1565	0.000875151	0.349264	-1.51761	down
mws0058	Diosmetin (5,7,3'-Trihydroxy-4'-methoxyflavone)*	Flavonoids	Flavones	C16H12O6	3	520-34-3	295227	292952	283005	658432	642622	614912	1.18233	0.000596168	0.454697	-1.13702	down
Hmcn002875	6-Hydroxyluteolin	Flavonoids	Flavones	C15H10O7	3	18003-33-3	303517	274596	252273	2.01201e+06	2.00116e+06	2.02173e+06	1.18279	7.19858e-06	0.137597	-2.86148	down
mws0066	Isorhamnetin; 3'-Methoxy-3,4',5,7-Tetrahydroxyflavone	Flavonoids	Flavonols	C16H12O7	1	480-19-3	6.05882e+06	6.23642e+06	6.1528e+06	3.72781e+07	3.62207e+07	3.53305e+07	1.18427	0.000315128	0.169513	-2.56053	down
pme3514	Morin	Flavonoids	Flavonols	C15H10O7	1	480-16-0	4.42152e+06	4.99016e+06	5.12432e+06	3.75855e+07	3.68939e+07	4.38167e+07	1.18179	0.00375134	0.122878	-3.0247	down
mws2627	Tamarixetin (3,3',5,7-Tetrahydroxy-4'-Methoxyflavone)	Flavonoids	Flavonols	C16H12O7	1	603-61-2	2.08411e+06	2.37626e+06	2.29666e+06	1.55058e+07	1.58923e+07	1.72413e+07	1.18294	0.00109447	0.138921	-2.84766	down
mws1174	3-O-Acetylpinobanksin	Flavonoids	Flavanonols	C17H14O6	1	52117-69-8	48371.4	53864.4	58804.1	172679	180232	182234	1.17889	7.66523e-06	0.300928	-1.73251	down
mws1290	Kaempferol-3-O-(6''-p-Coumaroyl)glucoside (Tiliroside)	Flavonoids	Flavonols	C30H26O13	1	20316-62-5	1.13687e+06	1.18931e+06	1.59653e+06	4.21224e+06	4.11086e+06	4.05717e+06	1.16485	0.00123019	0.316852	-1.65812	down
Lmsn002815	Kaempferol-3-O-rutinoside(Nicotiflorin)	Flavonoids	Flavonols	C27H30O15	1	17650-84-9	1.71001e+06	1.93252e+06	1.43378e+06	3.48462e+06	3.60238e+06	3.71078e+06	1.15377	0.0017393	0.470125	-1.08888	down
Smdp007779	8-Demethylfarrerol	Flavonoids	Flavanones	C16H14O5	1	-	3.61281e+06	3.57828e+06	3.52101e+06	1.33469e+06	1.20691e+06	1.31029e+06	1.18224	4.14081e-06	2.781	1.4756	up
Hajp008429	4',5-dihydroxy-7-methoxy-6-methylfavanone*	Flavonoids	Flavones	C17H16O5	3	-	181073	179911	181645	93357.3	81203.3	95114.2	1.17272	0.0020516	2.01216	1.00874	up
Lmfn003630	Myricetin-3-O-xyloside	Flavonoids	Flavonols	C20H18O12	3	-	1.00258e+06	1.02842e+06	758784	146817	164831	171408	1.17554	0.011791	5.77526	2.52989	up
Zjhp090608	Polygonatone D	Flavonoids	Other Flavonoids	C17H18O5	3	-	2.88667e+06	2.96781e+06	3.03136e+06	609432	807053	592914	1.17411	4.58349e-05	4.42214	2.14474	up
pmc1990	4'-Hydroxy-5,7-dimethoxyflavanone	Flavonoids	Flavanones	C17H16O5	3	-	149552	147436	140797	62465.9	58320.1	55542.2	1.18027	2.2208e-05	2.48279	1.31196	up
pmn001640	Myricetin-3-O-arabinoside	Flavonoids	Flavonols	C20H18O12	3	132679-85-7	950521	1.05025e+06	821825	164732	156575	185399	1.17845	0.0065359	5.57047	2.4778	up
Hmdp001950	2',7-Dihydroxy-3',4'-dimethoxyisoflavan	Flavonoids	Other Flavonoids	C17H18O5	3	52250-35-8	2.09152e+07	2.00391e+07	1.85894e+07	8.71778e+06	9.3027e+06	8.13931e+06	1.17522	0.000780259	2.27615	1.1866	up
Zjhp090601	5,7-dihydroxy-3-(4'-hydroxybenzyl)-chroman-4-one	Flavonoids	Other Flavonoids	C16H14O5	1	-	3.86988e+06	3.55524e+06	3.44247e+06	1.2969e+06	1.17478e+06	1.19432e+06	1.18022	0.0014339	2.96443	1.56776	up
MWSHY0129	4,4'-Dihydroxy-2-methoxychalcone; Echinatin	Flavonoids	Chalcones	C16H14O4	3	34221-41-5	810759	866670	725110	348194	349305	416690	1.16034	0.00239541	2.15631	1.10857	up
Lmpn006208	8-Methoxykaempferol-7-O-rhamnoside	Flavonoids	Flavonols	C22H22O11	3	-	194461	184117	189834	34725	42490.4	38415.9	1.1811	4.85781e-06	4.91573	2.29741	up
pmp000120	Diosmetin-6-C-glucoside	Flavonoids	Flavones	C22H22O11	3	-	634594	795150	814495	176635	149635	418255	1.04018	0.0115707	3.01432	1.59183	up
Lmfn003760	Quercetin-4'-O-glucuronide	Flavonoids	Flavonols	C21H18O13	3	201463-36-7	192553	182975	196681	98353.4	71830.4	99462.1	1.13917	0.00279443	2.12208	1.08548	up
Hmpn005101	Sieboldin	Flavonoids	Chalcones	C21H24O11	3	18777-73-6	298030	226719	252991	79344.9	76710.7	79639.5	1.17381	0.0128889	3.29977	1.72236	up
Lmgp003546	4',5'-Dihydroxy-6,8-dimethoxyisoflavone-7-O-galactoside*	Flavonoids	Isoflavones	C23H24O12	3	-	923809	828243	639506	324343	159333	308153	1.08267	0.00915509	3.02029	1.59469	up
Lmgp004829	5,7,4'-Trihydroxy-6,8-dimethoxyisoflavone-7-O-galactoside*	Flavonoids	Isoflavones	C23H24O12	3	-	923809	828243	639506	324343	159333	308153	1.08267	0.00915509	3.02029	1.59469	up
Lmmp006709	Kaempferol-3-O-(4''-p-coumaroyl)rhamnoside	Flavonoids	Flavonols	C30H26O12	3	-	286784	259577	266742	136340	118110	143900	1.16492	0.00025083	2.04118	1.0294	up
MWSHY0017	Naringenin (5,7,4'-Trihydroxyflavanone)	Flavonoids	Flavanones	C15H12O5	1	480-41-1	2.08185e+07	2.1962e+07	2.1723e+07	9.27185e+06	9.04991e+06	8.427e+06	1.18119	1.83454e-05	2.41146	1.26991	up
pme2960	Naringenin chalcone; 2',4,4',6'-Tetrahydroxychalcone*	Flavonoids	Chalcones	C15H12O5	1	73692-50-9	1.94488e+07	2.14373e+07	1.91412e+07	8.33416e+06	7.8398e+06	6.42287e+06	1.16663	0.000230386	2.65645	1.4095	up
mws1179	Naringenin-7-O-glucoside (Prunin)	Flavonoids	Flavanones	C21H22O10	3	529-55-5	1.03883e+06	1.03511e+06	1.0921e+06	424054	388792	481325	1.17256	0.000108112	2.44639	1.29065	up
mws1564	Farrerol (6,8-Dimethyl-5,7,4'-trihydroxyflavanone)*	Flavonoids	Flavanones	C17H16O5	3	24211-30-1	166697	169971	189626	84796.4	56433.9	62427.4	1.14436	0.000776389	2.58421	1.36972	up
mws0914	3,5,7-Trihydroxyflavanone (Pinobanksin)	Flavonoids	Flavanonols	C15H12O5	1	548-82-3	1.83934e+07	1.87234e+07	1.97368e+07	7.28234e+06	7.49761e+06	7.55533e+06	1.18294	0.000820968	2.54546	1.34793	up
mws0056	Myricetin-3-O-rhamnoside (Myricitrin)	Flavonoids	Flavonols	C21H20O12	3	17912-87-7	5.28798e+07	5.94088e+07	4.89322e+07	32768	31424.6	25769.4	1.18414	0.00321921	1792.1	10.8074	up
Lmmn002274	Isolariciresinol-9'-O-glucoside*	Lignans and Coumarins	Lignans	C26H34O11	3	63358-12-3	146197	155019	149793	342678	266852	405573	1.1319	0.0421022	0.444299	-1.1704	down
Lmyn003971	Dihydrodehydrodiconiferyl alcohol-4-O-glucoside*	Lignans and Coumarins	Lignans	C26H34O11	3	-	146197	155019	149793	342678	266852	405573	1.1319	0.0421022	0.444299	-1.1704	down
mws4108	1-Methoxyphaseollin	Lignans and Coumarins	Coumarins	C21H20O5	3	157226-48-7	183193	166497	189985	416161	437583	458976	1.17754	0.000266799	0.411112	-1.2824	down
Jmzn006005	3,4-Methylenedioxy cinnamyl alcohol	Lignans and Coumarins	Lignans	C10H10O3	1	58095-76-4	132407	127100	151207	297527	280106	286554	1.17169	0.000153549	0.475261	-1.07321	down
Lhqp101805	Skimmin (7-Hydroxycoumarin-7-O-glucoside)	Lignans and Coumarins	Coumarins	C15H16O8	3	93-39-0	1.80326e+06	2.13461e+06	922660	6.3578e+06	5.81555e+06	5.89006e+06	1.10887	0.0020448	0.269082	-1.89388	down
MWSHC20189	Epipinoresinol*	Lignans and Coumarins	Lignans	C20H22O6	1	24404-50-0	1.50681e+06	1.54523e+06	1.44858e+06	5.07543e+06	3.95844e+06	4.32136e+06	1.1732	0.0117394	0.336993	-1.56921	down
Rfmb25702	Pinoresinol-4-O-(6''-acetyl)glucoside	Lignans and Coumarins	Lignans	C28H34O12	1	-	43642.7	57180.8	55733.6	95535	85904.2	138598	1.06715	0.0696016	0.489184	-1.03155	down
Lmmn003748	Isolariciresinol	Lignans and Coumarins	Lignans	C20H24O6	3	548-29-8	23757.2	24223.8	21398.1	249009	130641	182865	1.16474	0.0406945	0.123337	-3.01932	down
MWSmce024	Scopoletin-7-O-glucoside (Scopolin)	Lignans and Coumarins	Coumarins	C16H18O9	3	531-44-2	3.45226e+07	3.22299e+07	2.96636e+07	7.85218e+07	7.64722e+07	7.84721e+07	1.17851	0.000117656	0.412977	-1.27587	down
pme2987	3,4-Dihydrocoumarin	Lignans and Coumarins	Coumarins	C9H8O2	3	119-84-6	14722.1	19046.8	12804.9	62371.9	64650.2	64886.6	1.16896	0.000293767	0.242687	-2.04283	down
mws0097	Pinoresinol*	Lignans and Coumarins	Lignans	C20H22O6	1	487-36-5	1.30438e+06	1.43746e+06	1.65682e+06	5.37046e+06	4.72297e+06	4.85594e+06	1.17461	0.000541539	0.294237	-1.76495	down
Zmln002252	Sideretin (5,7,8-Trihydroxy-6-methoxycoumarin)	Lignans and Coumarins	Coumarins	C10H8O6	3	-	139267	124591	114031	446508	510547	468760	1.17804	0.000939839	0.265034	-1.91575	down
MWSHC20105	4-ketopinoresinol	Lignans and Coumarins	Lignans	C20H20O7	2	66288-89-9	137563	142833	156306	36598.4	34603.4	35230.8	1.18248	0.00233398	4.10308	2.03671	up
Lahp004442	3,4-Dihydro-4-(4'-hydroxyphenyl)-5,7-dihydroxycoumarin*	Lignans and Coumarins	Coumarins	C15H12O5	1	-	1.97427e+07	2.09426e+07	2.26422e+07	8.67834e+06	8.67268e+06	8.37628e+06	1.17952	0.00404474	2.46149	1.29953	up
Hmgn004693	8-Hydroxy-α-conidendrin	Lignans and Coumarins	Lignans	C20H20O7	3	-	78676.1	69396.8	84470	28617.4	29541.4	25469.7	1.17256	0.00488976	2.78066	1.47543	up
MW0137097	7-Methoxy-4-methylcoumarin	Lignans and Coumarins	Coumarins	C11H10O3	3	2555-28-4	274742	267304	353359	73835.9	80148	97311.1	1.16362	0.0120054	3.56316	1.83316	up
pmn001370	Pinoresinol-4,4'-O-di-O-glucoside	Lignans and Coumarins	Lignans	C32H42O16	3	63902-38-5	188363	96433.8	107076	66328.3	52740.1	67431	1.00094	0.139045	2.1012	1.07121	up
Cmyn001328	Daphnin*	Lignans and Coumarins	Coumarins	C15H16O9	1	486-55-5	1.26845e+06	1.25694e+06	1.08986e+06	641842	489440	611498	1.14538	0.00131775	2.07442	1.05271	up
mws1015	Esculin (6,7-Dihydroxycoumarin-6-O-glucoside)*	Lignans and Coumarins	Coumarins	C15H16O9	1	531-75-9	1.26845e+06	1.25694e+06	1.08986e+06	641842	489440	611498	1.14538	0.00131775	2.07442	1.05271	up
Hmqn002118	7-Hydroxycoumarin;Umbelliferone	Lignans and Coumarins	Coumarins	C9H6O3	3	93-35-6	157780	114868	151282	52581.6	57623.5	68930.9	1.13551	0.0166718	2.36652	1.24277	up
Lmhp011388	2-α-Linolenoyl-glycerol	Lipids	Glycerol ester	C21H36O4	1	55268-58-1	976545	882029	1.02089e+06	4.5434e+06	4.42744e+06	5.04572e+06	1.18122	0.00178444	0.205433	-2.28326	down
MW0014840	5S-HpEPE	Lipids	Free fatty acids	C20H30O4	3	143292-98-2	1.37031e+06	1.49298e+06	1.32287e+06	1.05964e+07	1.12755e+07	1.08422e+07	1.1836	0.000205029	0.127962	-2.96622	down
Zadn009075	Hydroperoxylinoleic acid	Lipids	Free fatty acids	C18H32O4	2	34444-18-3	228218	228582	230092	736234	646105	803510	1.17738	0.00821797	0.314245	-1.67004	down
Lmbn007891	Hydroxy ricinoleic acid	Lipids	Free fatty acids	C18H34O4	2	-	364782	335786	390444	2.61172e+06	2.7306e+06	2.66181e+06	1.18328	1.84136e-05	0.136306	-2.87508	down
MW0015455	(10E,12Z)-9-HODE	Lipids	Free fatty acids	C18H32O3	3	98524-19-7	23473.4	20439.1	22875.3	213867	223362	220024	1.18362	4.78083e-05	0.101616	-3.29879	down
Hmqn003054	9,10,11-Trihydroxy-12-octadecenoic acid	Lipids	Free fatty acids	C18H34O5	1	61911-67-9	458232	455263	459892	1.18569e+07	11256954	1.20475e+07	1.1844	0.00044679	0.0390596	-4.67818	down
pmn001691	9,12,13-Trihydroxy-10,15-octadecadienoic acid	Lipids	Free fatty acids	C18H32O5	1	-	320484	302638	333967	1.82408e+07	1.81596e+07	1.77701e+07	1.18437	6.30955e-05	0.0176681	-5.82271	down
pmb2636	8,15-Dihydroxy-5,9,11,13-eicosatetraenoic acid	Lipids	Free fatty acids	C20H32O4	3	77667-08-4	186546	183124	128163	979997	968415	1.02019e+06	1.17356	6.53223e-06	0.167699	-2.57605	down
Lmhp011562	1-α-Linolenoyl-glycerol	Lipids	Glycerol ester	C21H36O4	1	-	7.00074e+06	6.75438e+06	7.0871e+06	2.8007e+07	2.69615e+07	2.53699e+07	1.18315	0.00127337	0.25943	-1.94658	down
MW0168670	9,12-Octadecadiynoic Acid	Lipids	Free fatty acids	C18H28O2	3	2012-14-8	1.64032e+06	1.47578e+06	2.58097e+06	1.36363e+07	1.34102e+07	1.1866e+07	1.16546	0.000237556	0.146407	-2.77194	down
pmb0885	4-Oxo-9Z,11Z,13E,15E-Octadecatetraenoic Acid	Lipids	Free fatty acids	C18H26O3	3	-	79165.5	70150.1	80192.6	300313	276566	292414	1.18129	0.000166653	0.264017	-1.9213	down
Hmqp005455	15(R)-Hydroxylinoleic Acid*	Lipids	Free fatty acids	C18H32O3	1	177931-23-6	288788	295139	330206	902152	902174	884519	1.18093	5.33779e-05	0.339972	-1.55651	down
Hmqp005411	9-Oxo-12Z-Octadecenoic acid*	Lipids	Free fatty acids	C18H32O3	1	112543-32-5	288788	295139	330206	902152	902174	884519	1.18093	5.33779e-05	0.339972	-1.55651	down
MW0140153	14(15)-EpETE	Lipids	Free fatty acids	C20H30O3	3	-	15003.5	15243.4	17966.2	643815	571522	660216	1.18356	0.00197353	0.0257061	-5.28175	down
Rfmb087	9-Hydroxy-13-oxo-10-octadecenoic Acid	Lipids	Free fatty acids	C18H32O4	3	-	411978	418036	413458	1.36284e+07	1.33189e+07	1.30189e+07	1.18446	0.000185522	0.0311131	-5.00633	down
Lmcn009539	E,E,Z-1,3,12-Nonadecatriene-5,14-diol	Lipids	Free fatty acids	C19H34O2	2	-	1.26026e+07	1.26841e+07	1.14733e+07	2.77114e+07	2.84756e+07	2.94288e+07	1.18006	2.1348e-05	0.429359	-1.21974	down
MWS2430	13-methylmyristic acid	Lipids	Free fatty acids	C15H30O2	3	2485-71-4	149367	148198	144089	407886	461906	445314	1.18158	0.00276676	0.335831	-1.57419	down
Hmqp006023	Ethyl 9-Hydroxy-10,12-octadecadienoic acid	Lipids	Free fatty acids	C20H36O3	3	-	10154.5	7243	8885.74	17677.2	18048.5	18393.8	1.14344	0.00574759	0.485652	-1.04201	down
pmb1574	9,12-Octadecadien-6-Ynoic Acid	Lipids	Free fatty acids	C18H28O2	3	61481-29-6	194162	169079	158603	2.17661e+06	3.1451e+06	3.53616e+06	1.17714	0.0204416	0.0589131	-4.08527	down
pmb1562	1-Stearidonoyl-Glycerol	Lipids	Glycerol ester	C21H34O4	1	-	122872	128231	140539	970044	985686	911992	1.18323	0.000414541	0.136569	-2.8723	down
MW0011468	10-nitro-9E-octadecenoic acid	Lipids	Free fatty acids	C18H33NO4	3	-	5269.73	12246.1	6469.23	83557.7	77209.8	101579	1.15745	0.00510537	0.0914254	-3.45126	down
MW0017099	9s,13r-12-Oxophytodienoic Acid	Lipids	Free fatty acids	C18H28O3	3	71606-07-0	10469.2	34172.3	9737.63	338529	304586	316287	1.14419	2.74629e-05	0.0566802	-4.14101	down
Lmyn006011	Gingerglycolipid B	Lipids	Glycerol ester	C33H58O14	1	88168-90-5	848089	975789	975228	3.20085e+06	2.25926e+06	2.54066e+06	1.15775	0.0228323	0.349855	-1.51517	down
Wagn011658	1-Palmitoyl-Sn-Glycerol 3-O-Diglucoside	Lipids	Glycerol ester	C31H58O14	1	-	195696	223712	179838	943967	1.38908e+06	1.00206e+06	1.16981	0.0219117	0.179678	-2.47651	down
Lmhp012042	2-Linoleoylglycerol	Lipids	Glycerol ester	C21H38O4	1	3443-82-1	38185.7	26445	50526.8	167594	150945	107157	1.11835	0.0184635	0.270516	-1.88621	down
MW0168453	17-Octadecynoic acid	Lipids	Free fatty acids	C18H32O2	3	-	8299.88	3550.74	6895.46	24158.9	21684.9	27234.7	1.1089	0.00114078	0.25652	-1.96286	down
pmd0149	LysoPS 22:5	Lipids	Glycerol ester	C28H46NO9P	3	-	84315.4	25015.1	28120.8	155775	114495	143345	1.00029	0.0217593	0.332317	-1.58937	down
Wagn012030	2-Palmitoyl-Sn-Glycerol 3-O-Diglucoside	Lipids	Glycerol ester	C31H58O14	1	-	1.37378e+06	2.0185e+06	1.58631e+06	3.6454e+06	4.05042e+06	3.74945e+06	1.14178	0.00140904	0.434991	-1.20094	down
Lmhp112042	1-Linoleoylglycerol	Lipids	Glycerol ester	C21H38O4	1	2277-28-3	35399.9	43326.7	29484.1	116461	134843	94709.6	1.14652	0.0132405	0.312736	-1.67698	down
Lmyn005812	Gingerglycolipid A	Lipids	Glycerol ester	C33H56O14	1	145937-22-0	6.90331e+06	7.78822e+06	8.03419e+06	1.69192e+07	1.76014e+07	1.8686e+07	1.17492	0.000199074	0.427122	-1.22728	down
Lmhp008744	1-α-Linolenoyl-glycerol-2,3-di-O-glucoside	Lipids	Glycerol ester	C33H56O14	1	-	28694.5	24723.9	12118.9	40944.6	55533.3	56037.2	1.00005	0.0145854	0.429711	-1.21856	down
MA10012327	D-Sphingosine	Lipids	Sphingolipids	C18H37NO2	3	123-78-4	46277.9	44043.3	32671.8	433501	500515	484849	1.17916	0.00151668	0.0866841	-3.52809	down
mws1349	Dihydrosphingosine	Lipids	Sphingolipids	C18H39NO2	3	764-22-7	33797	51853.4	32755.9	159166	174681	185068	1.1601	0.000205589	0.22818	-2.13175	down
MWS0952	Dihydrosphingosine-1-Phosphate	Lipids	Sphingolipids	C18H40NO5P	3	19794-97-9	28919.8	23845.7	25054.5	57781.2	64218.9	60599.4	1.17091	0.000167085	0.426179	-1.23047	down
ML10195036	3-Dehydrosphinganine	Lipids	Sphingolipids	C18H37NO2	2	16105-69-4	84102.2	63321.8	69251	385279	184363	159731	1.0595	0.138131	0.29707	-1.75112	down
Zmyn005384	2R-Hydroxyoctadecanoic Acid	Lipids	Free fatty acids	C18H36O3	2	26633-48-7	409434	391857	379342	6.14852e+06	7.11688e+06	6.61111e+06	1.18384	0.00199015	0.0593984	-4.07343	down
pmb2804	13S-Hydroperoxy-9Z,11E-octadecadienoic acid	Lipids	Free fatty acids	C18H32O4	3	33964-75-9	1.75207e+06	1.65364e+06	1.60004e+06	2.22019e+07	2.03602e+07	2.27145e+07	1.18384	0.00121681	0.0766852	-3.70491	down
MWS3083	15(S)-HETE; 15(S)-Hydroxy-5Z,8Z,11Z,13E-eicosatetraenoic acid	Lipids	Free fatty acids	C20H32O3	3	54845-95-3	172811	76294	54918.1	388213	381850	418765	1.07571	0.00950111	0.255734	-1.96729	down
pmb0889	Punicic acid (9Z,11E,13Z-octadecatrienoic acid)	Lipids	Free fatty acids	C18H30O2	3	544-72-9	6.09799e+06	6.1846e+06	5.96041e+06	2.58889e+07	2.61382e+07	2.74494e+07	1.18402	0.000457568	0.22954	-2.12318	down
Zmyn005252	3-Hydroxy-palmitic acid methyl ester	Lipids	Free fatty acids	C17H34O3	1	51883-36-4	91549	96116.3	73410.3	806104	764053	752272	1.18091	8.78585e-05	0.112415	-3.15309	down
pmb2221	4-Hydroxysphinganine	Lipids	Sphingolipids	C18H39NO3	3	554-62-1	4.76925e+06	4.61855e+06	5.02184e+06	1.08522e+07	1.13827e+07	1.18179e+07	1.18067	0.000430603	0.423156	-1.24074	down
Lmbn005662	9(10)-EpOME;(9R,10S)-(12Z)-9,10-Epoxyoctadecenoic acid	Lipids	Free fatty acids	C18H32O3	1	16833-56-0	872173	700296	799914	2.66064e+06	2.51641e+06	2.77188e+06	1.17673	8.41377e-05	0.298453	-1.74442	down
Zmjn004133	9S-Hydroperoxy-10E,12Z-octadecadienoic acid	Lipids	Free fatty acids	C18H32O4	3	5502-91-0	653214	672304	707147	7.39448e+06	6.99539e+06	7.27547e+06	1.18415	0.000262015	0.0938211	-3.41394	down
pmn001694	9,10,13-Trihydroxy-11-Octadecenoic Acid	Lipids	Free fatty acids	C18H34O5	1	29907-57-1	672318	690612	708388	2.49866e+07	2.47593e+07	2.31539e+07	1.18435	0.000594043	0.0284132	-5.13729	down
Lmbn004240	9,10-Dihydroxy-12,13-epoxyoctadecanoic acid	Lipids	Free fatty acids	C18H34O5	2	-	82656.1	90400.3	33446.9	520601	514967	470784	1.13215	5.97296e-05	0.137088	-2.86682	down
Zmyn004732	2R-hydroxy-9Z,12Z,15Z-octadecatrienoic acid	Lipids	Free fatty acids	C18H30O3	1	-	1.69093e+06	1.80418e+06	1.66104e+06	1.59807e+07	1.60161e+07	1.80957e+07	1.18344	0.00209996	0.102933	-3.28023	down
Zmyn004676	17-Hydroxylinolenic acid	Lipids	Free fatty acids	C18H30O3	1	-	1.19769e+06	1.20805e+06	1.2587e+06	4.38196e+06	4.44073e+06	4.45275e+06	1.18413	5.39057e-08	0.276032	-1.85709	down
pmn001606	Eicosenoic acid	Lipids	Free fatty acids	C20H38O2	3	26764-41-0	1.16064e+07	12102266	1.2215e+07	3.0752e+07	3.26022e+07	3.06718e+07	1.18287	0.000452118	0.382061	-1.38812	down
mws0359	Pentadecanoic Acid	Lipids	Free fatty acids	C15H30O2	3	1002-84-2	199143	146263	176915	406967	472854	467267	1.15831	0.000726941	0.387741	-1.36683	down
Lmyn007622	9,10,18-Trihydroxystearic acid	Lipids	Free fatty acids	C18H36O5	3	496-86-6	5560.45	5685.23	5281.16	173813	170027	180389	1.18435	0.000313634	0.0315259	-4.98732	down
Zmyn004449	9-Hydroxy-12-oxo-10(E),15(Z)-octadecadienoic acid	Lipids	Free fatty acids	C18H30O4	2	-	143460	138561	139177	3.59381e+06	3.49956e+06	3.52642e+06	1.18446	6.48635e-05	0.0396616	-4.65611	down
Lmhp007840	LysoPC 19:2	Lipids	LPC	C27H52NO7P	3	-	4.66149e+06	4.27613e+06	4.49677e+06	1.75013e+06	1.86739e+06	1.84958e+06	1.18147	0.000705937	2.45732	1.29708	up
Lmhp010908	LysoPC 19:1	Lipids	LPC	C27H54NO7P	1	-	2.06116e+06	1.88138e+06	1.98821e+06	336026	324649	319908	1.18383	0.000917642	6.04819	2.5965	up
pmd0143	LysoPC 20:0	Lipids	LPC	C28H58NO7P	3	108341-80-6	770726	759573	743497	295971	269594	280333	1.18249	1.7267e-06	2.68803	1.42655	up
Lmhp009129	LysoPC 15:0(2n isomer)	Lipids	LPC	C23H48NO7P	1	-	4.04375e+07	4.20961e+07	3.97028e+07	1.18432e+07	1.23915e+07	1.21908e+07	1.18373	0.000349208	3.35579	1.74665	up
Lmhp011549	LysoPC 20:1	Lipids	LPC	C28H56NO7P	1	-	1.12511e+07	1.0303e+07	1.08832e+07	3.6876e+06	3.46172e+06	3.45744e+06	1.18241	0.000717827	3.05818	1.61267	up
Waln011009	2-(2,3-dihydroxypropoxy)-3-(((2-(dimethylamino)ethoxy)(hydroxy)phosphoryl)oxy)propyl (11Z,14Z)-octadeca-11,14-dienoate	Lipids	LPE	C28H54NO9P	1	-	4.49996e+06	4.89362e+06	4.8167e+06	1.39533e+06	1.2398e+06	1.60745e+06	1.17453	3.63785e-05	3.34945	1.74392	up
Lmhp010190	LysoPC 18:1(2n isomer)	Lipids	LPC	C26H52NO7P	1	-	1.09681e+08	1.05806e+08	1.08076e+08	3.14093e+07	3.27996e+07	3.02271e+07	1.18345	2.85303e-06	3.42627	1.77664	up
pmd0146	LysoPC 20:2(2n isomer)	Lipids	LPC	C28H54NO7P	3	-	4.38122e+07	4.06026e+07	4.30382e+07	1.17552e+07	1.1824e+07	1.13587e+07	1.18353	0.000781565	3.64799	1.8671	up
pmb2319	LysoPC 15:0	Lipids	LPC	C23H48NO7P	1	108273-89-8	4.29708e+07	4.20237e+07	4.44344e+07	1.24702e+07	1.35109e+07	13356077	1.18301	6.20934e-05	3.29024	1.71819	up
pmp001281	LysoPC 18:1	Lipids	LPC	C26H52NO7P	2	-	1.23889e+07	1.17309e+07	1.2016e+07	3.38445e+06	3.83573e+06	3.25521e+06	1.18034	5.35595e-06	3.44959	1.78642	up
pmd0147	LysoPC 20:2	Lipids	LPC	C28H54NO7P	3	-	4.53236e+07	4.22234e+07	4.08195e+07	1.13372e+07	1.16974e+07	1.20471e+07	1.18273	0.00147834	3.65907	1.87148	up
Lmhp010515	LysoPC 17:0(2n isomer)	Lipids	LPC	C25H52NO7P	1	-	6.8181e+06	6.31903e+06	7.0854e+06	1.26971e+06	1.28608e+06	1.16309e+06	1.18274	0.00127244	5.43781	2.44303	up
pmb0863	LysoPC 16:2(2n isomer)	Lipids	LPC	C24H46NO7P	1	-	1.20306e+06	1.26111e+06	1.58188e+06	454908	485891	470428	1.16859	0.0170648	2.86704	1.51956	up
Waln010743	1-(2,3-dihydroxypropoxy)-3-(((2-(dimethylamino)ethoxy)(hydroxy)phosphoryl)oxy)propan-2-yl (11Z,14Z)-octadeca-11,14-dienoate	Lipids	LPE	C28H54NO9P	1	-	4.56483e+07	4.50157e+07	4.49422e+07	1.43882e+07	1.44331e+07	6.06232e+06	1.09852	0.00652445	3.88739	1.9588	up
pmb2406	LysoPC 17:0	Lipids	LPC	C25H52NO7P	3	50930-23-9	3.54045e+07	3.35364e+07	3.52691e+07	8.18322e+06	7.62816e+06	8.08535e+06	1.18367	0.000204104	4.36085	2.12461	up
pmb0862	LysoPC 12:0	Lipids	LPC	C20H42NO7P	1	20559-18-6	5.76104e+06	5.19002e+06	5.01128e+06	2.68688e+06	2.35752e+06	2.7623e+06	1.16585	0.00156092	2.0447	1.03189	up
Lmhp008763	LysoPE 16:1(2n isomer)	Lipids	LPE	C21H42NO7P	1	-	922030	919327	880871	569680	236941	176485	1.00975	0.0402951	2.76901	1.46937	up
pmb0865	LysoPC 18:3(2n isomer)	Lipids	LPC	C26H48NO7P	1	-	3.56868e+06	3.37048e+06	3.76292e+06	615062	648817	620616	1.18349	0.00136862	5.67902	2.50564	up
Lmhp009590	LysoPC 17:1	Lipids	LPC	C25H50NO7P	1	-	4.11745e+06	3.72157e+06	4.10506e+06	996475	1.05445e+06	1.02141e+06	1.18273	0.00166124	3.88762	1.95889	up
pma1303	LysoPC 16:2	Lipids	LPC	C24H46NO7P	1	-	7.69794e+06	7.22576e+06	6.91683e+06	1.10545e+06	1.33634e+06	1.34294e+06	1.1806	0.000494847	5.7707	2.52875	up
Waln011524	1-(2,3-dihydroxypropoxy)-3-(((2-(dimethylamino)ethoxy)(hydroxy)phosphoryl)oxy)propan-2-yl palmitate	Lipids	LPE	C26H54NO9P	1	-	436143	491578	437558	138259	108169	144079	1.1705	0.000356402	3.49617	1.80577	up
pmb2260	LysoPC 15:1	Lipids	LPC	C23H46NO7P	1	-	2.34582e+07	2.37202e+07	2.52774e+07	6.74405e+06	7.95334e+06	7.86822e+06	1.17866	4.65355e-05	3.2109	1.68298	up
Waln011222	2-(2,3-dihydroxypropoxy)-3-(((2-(dimethylamino)ethoxy)(hydroxy)phosphoryl)oxy)propyl palmitate	Lipids	LPE	C26H54NO9P	1	-	5.27543e+06	5.36302e+06	4.63905e+06	1.54114e+06	1.59814e+06	1.51166e+06	1.18053	0.00376418	3.28482	1.71581	up
pmd0130	LysoPC 14:0	Lipids	LPC	C22H46NO7P	1	20559-16-4	1.93517e+07	1.87967e+07	2.15226e+07	8.93565e+06	8.60018e+06	9.09108e+06	1.17741	0.00462229	2.241	1.16414	up
Lmhp007598	LysoPC 19:2(2n isomer)	Lipids	LPC	C27H52NO7P	3	-	5.2074e+06	5.16154e+06	4.77758e+06	1.73982e+06	1.85622e+06	1.77666e+06	1.18204	0.000997157	2.81916	1.49527	up
Lmhp008801	LysoPE 18:3	Lipids	LPE	C23H42NO7P	1	-	1.16733e+06	1.12844e+06	1.11667e+06	411895	318197	410913	1.17018	0.000251314	2.99073	1.5805	up
Lmhp008718	LysoPC 17:2	Lipids	LPC	C25H48NO7P	1	-	1.15308e+07	1.09852e+07	1.01474e+07	1.83422e+06	1.91795e+06	1.81734e+06	1.18323	0.0018769	5.86468	2.55205	up
pmd0132	LysoPC 16:0(2n isomer)	Lipids	LPC	C24H50NO7P	1	-	1.74607e+07	1.65858e+07	1.69688e+07	7.30794e+06	7.28648e+06	7.54687e+06	1.18332	0.000223428	2.30408	1.20419	up
Waln011704	1-(2,3-dihydroxypropoxy)-3-(((2-(dimethylamino)ethoxy)(hydroxy)phosphoryl)oxy)propan-2-yl (Z)-14-Octadecenoic Acid	Lipids	LPE	C28H56NO9P	1	-	1.54911e+06	1.5655e+06	1.53717e+06	540338	510065	557361	1.18305	3.88442e-06	2.89332	1.53273	up
pmp001251	LysoPC 18:2(2n isomer)	Lipids	LPC	C26H50NO7P	1	-	1.23983e+07	1.23182e+07	1.2503e+07	3.95619e+06	4.56526e+06	4.13275e+06	1.18081	0.000182972	2.94128	1.55645	up
Lmhp009890	LysoPC 20:3	Lipids	LPC	C28H52NO7P	2	1199257-41-4	3.18656e+06	2.77417e+06	2.70296e+06	1.12111e+06	1.08698e+06	1.11052e+06	1.1776	0.00688494	2.61064	1.3844	up
pmp001273	LysoPC 18:2	Lipids	LPC	C26H50NO7P	2	-	1.46609e+07	1.51801e+07	1.48372e+07	4.71414e+06	4.88662e+06	4.91722e+06	1.18398	2.85338e-05	3.07744	1.62173	up
Lmhp008589	LysoPE 18:3(2n isomer)	Lipids	LPE	C23H42NO7P	1	-	1.08042e+06	1.1208e+06	1.11851e+06	388519	390700	322625	1.17664	5.40868e-05	3.01288	1.59114	up
pmb0854	LysoPC 18:3	Lipids	LPC	C26H48NO7P	1	-	7.09534e+06	6.8097e+06	7.11462e+06	1.0593e+06	979804	1.16684e+06	1.18268	1.07876e-05	6.55647	2.71292	up
Hmqp006235	LysoPC 18:4	Lipids	LPC	C26H46NO7P	1	-	862713	465909	873225	279663	242115	110700	1.03633	0.0457865	3.48131	1.79963	up
mws0120	Choline Alfoscerate	Lipids	PC	C8H20NO6P	3	28319-77-9	2.70296e+07	2.36234e+07	2.52233e+07	2.4909e+06	6.40707e+06	7.07014e+06	1.0978	0.000617268	4.75174	2.24846	up
Lmbn005822	9,10-DHOME; (12Z)-9,10-Dihydroxyoctadec-12-enoic acid	Lipids	Free fatty acids	C18H34O4	3	263399-34-4	37828.9	35502	37749.8	13763.8	12850.3	15352.1	1.17685	2.65458e-05	2.64691	1.40431	up
mws1355	16-Hydroxyhexadecanoic acid	Lipids	Free fatty acids	C16H32O3	3	506-13-8	55667.4	36511.5	39992.1	16810.1	28531.5	18759.4	1.03274	0.0399977	2.06192	1.04399	up
MWS4354	N6-methyladenosine	Nucleotides and derivatives	Nucleotides and derivatives	C11H15N5O4	1	1867-73-8	1.74051e+07	1.43499e+07	1.53183e+07	3.63643e+07	3.74586e+07	3.51628e+07	1.17285	9.34686e-05	0.431922	-1.21116	down
Wayn002083	N-(1-Deoxy-1-fructosyl)Phenylalanine	Nucleotides and derivatives	Nucleotides and derivatives	C15H21NO7	1	-	437899	436191	415278	1.11947e+06	1.13045e+06	1.24713e+06	1.18099	0.00239144	0.368701	-1.43948	down
Wayn001257	N-(1-Deoxy-1-fructosyl)Leucine	Nucleotides and derivatives	Nucleotides and derivatives	C12H23NO7	1	-	4.28152e+07	4.1598e+07	3.92894e+07	101520889	9.12075e+07	1.04641e+08	1.17721	0.00314472	0.41599	-1.26538	down
pme3337	Succinyladenosine	Nucleotides and derivatives	Nucleotides and derivatives	C14H17N5O8	1	4542-23-8	127576	99071.2	102694	1.64209e+06	1.76756e+06	1.57589e+06	1.18216	0.00102645	0.0660592	-3.9201	down
mws0724	8-Hydroxyguanosine	Nucleotides and derivatives	Nucleotides and derivatives	C10H13N5O6	1	3868-31-3	154069	158727	159671	345638	380581	360624	1.18147	0.00190799	0.434715	-1.20186	down
pmb0374	2-Aminopurine	Nucleotides and derivatives	Nucleotides and derivatives	C5H5N5	1	452-06-2	1.79058e+07	1.78714e+07	1.61291e+07	3.52126e+07	3.55633e+07	4.05765e+07	1.17135	0.00393806	0.466144	-1.10115	down
Wayn000815	N-(1-Deoxy-1-fructosyl)Glutamic acid	Nucleotides and derivatives	Nucleotides and derivatives	C11H19NO9	1	-	4.21576e+07	5.01371e+07	4.18817e+07	9.34879e+07	1.03517e+08	8.45927e+07	1.15602	0.00437676	0.476483	-1.0695	down
Wayn002636	N-(1-Deoxy-1-fructosyl)Tryptophan	Nucleotides and derivatives	Nucleotides and derivatives	C17H22N2O7	1	-	5.69907e+06	9.42407e+06	8.03881e+06	2.22384e+07	2.03727e+07	1.69949e+07	1.11787	0.0042061	0.388584	-1.3637	down
Lmcp002302	N6-(2-Hydroxyethyl)adenosine*	Nucleotides and derivatives	Nucleotides and derivatives	C12H17N5O5	3	4338-48-1	349344	451301	373102	2.82672e+06	3.10553e+06	3.05055e+06	1.1807	0.000313905	0.130666	-2.93604	down
mws1060	9-(Arabinosyl)hypoxanthine	Nucleotides and derivatives	Nucleotides and derivatives	C10H12N4O5	1	7013-16-3	960594	751673	982619	2.99992e+06	3.36901e+06	3.24045e+06	1.17234	0.000145722	0.280443	-1.83422	down
Hmhp001812	2'-O-Methyladenosine	Nucleotides and derivatives	Nucleotides and derivatives	C11H15N5O4	1	2140-79-6	234036	250973	209361	4.66091e+06	4.8324e+06	4.84188e+06	1.18375	9.425e-05	0.0484382	-4.36771	down
Wayp001024	N-(1-Deoxy-1-fructosyl)Valine	Nucleotides and derivatives	Nucleotides and derivatives	C11H21NO7	1	-	1.18141e+07	1.05583e+07	1.16873e+07	2.6154e+07	3.07633e+07	2.84314e+07	1.17488	0.00342082	0.399065	-1.32531	down
pme3967	2-(Dimethylamino)guanosine*	Nucleotides and derivatives	Nucleotides and derivatives	C12H17N5O5	3	2140-67-2	436656	348645	378209	2.79242e+06	2.88231e+06	3.01963e+06	1.18169	0.000146822	0.133824	-2.9016	down
pmb0530	Nicotinic acid adenine dinucleotide	Nucleotides and derivatives	Nucleotides and derivatives	C21H27N7O14P2	3	53-84-9	10566.8	43885.4	31351.1	368609	339265	285880	1.12309	0.00249643	0.0863426	-3.53378	down
pme2746	Riboflavin 5'-Adenosine Diphosphate	Nucleotides and derivatives	Nucleotides and derivatives	C27H33N9O15P2	3	146-14-5	129985	122778	140985	818944	769323	744814	1.18272	0.000641764	0.168767	-2.56689	down
pme0040	Adenine*	Nucleotides and derivatives	Nucleotides and derivatives	C5H5N5	1	73-24-5	1.9886e+07	1.82979e+07	1.93291e+07	6.22689e+07	6.92348e+07	6.70168e+07	1.18209	0.00121997	0.289708	-1.78733	down
mws0251	Thymine	Nucleotides and derivatives	Nucleotides and derivatives	C5H6N2O2	1	65-71-4	66517.5	85248.8	88998.6	197783	164574	238235	1.13205	0.0215611	0.400879	-1.31876	down
pme0264	Thymidine	Nucleotides and derivatives	Nucleotides and derivatives	C10H14N2O5	1	50-89-5	178854	169623	154922	716209	793763	1.14076e+06	1.1659	0.0313729	0.18991	-2.39662	down
mws0248	Uridine	Nucleotides and derivatives	Nucleotides and derivatives	C9H12N2O6	3	58-96-8	6.60476e+06	7.02492e+06	7.65083e+06	1.53802e+07	1.37595e+07	2.01671e+07	1.13679	0.0370552	0.431594	-1.21225	down
pme1184	2'-Deoxyguanosine	Nucleotides and derivatives	Nucleotides and derivatives	C10H13N5O4	3	961-07-9	3.32848e+06	3.99121e+06	3.98005e+06	3.95427e+07	4.78931e+07	3.71765e+07	1.18066	0.00711977	0.0906792	-3.46309	down
mws0255	Cytosine	Nucleotides and derivatives	Nucleotides and derivatives	C4H5N3O	3	71-30-7	9.30042e+06	6.03883e+06	5.99903e+06	4.25306e+07	4.50493e+07	4.3268e+07	1.16978	2.97957e-05	0.163077	-2.61637	down
pme0256	Xanthine	Nucleotides and derivatives	Nucleotides and derivatives	C5H4N4O2	1	69-89-6	95707	67571.6	71673.7	189268	135991	211097	1.09377	0.0325234	0.438053	-1.19082	down
pme3732	Cytidine	Nucleotides and derivatives	Nucleotides and derivatives	C9H13N3O5	3	65-46-3	2.79492e+06	2.20417e+06	1.96469e+06	9.66642e+06	9.50476e+06	8.36852e+06	1.16894	0.000441655	0.252863	-1.98357	down
pme3882	2'-Deoxyuridine	Nucleotides and derivatives	Nucleotides and derivatives	C9H12N2O5	3	951-78-0	2791.9	4860.99	4358.94	47136.7	47699.9	44333.2	1.17335	2.54418e-05	0.0863106	-3.53432	down
pme3961	2'-Deoxyadenosine*	Nucleotides and derivatives	Nucleotides and derivatives	C10H13N5O3	1	958-09-8	1.46225e+06	1.74441e+06	1.33405e+06	2.00615e+07	1.96087e+07	2.24941e+07	1.18175	0.00185316	0.0730439	-3.77509	down
pmb2507	2-Deoxyribose-1-phosphate	Nucleotides and derivatives	Nucleotides and derivatives	C5H11O7P	3	17210-42-3	293797	305398	294371	5.2269e+06	4.22232e+06	3.74533e+06	1.18132	0.011146	0.0677224	-3.88422	down
mws0863	2-Deoxyribose-5'-phosphate	Nucleotides and derivatives	Nucleotides and derivatives	C5H11O7P	3	102916-66-5	60732.7	65117.3	66141.1	702291	693604	726203	1.18414	0.000157356	0.0904723	-3.46638	down
pme1194	2'-Deoxycytidine	Nucleotides and derivatives	Nucleotides and derivatives	C9H13N3O4	3	951-77-9	362860	388001	340405	9.49044e+06	4.21385e+06	3.64223e+06	1.15564	0.100529	0.0629098	-3.99057	down
MW0119221	3',5'-Cyclic dAMP	Nucleotides and derivatives	Nucleotides and derivatives	C10H12N5O5P	3	1157-33-1	4.36289e+06	4.50402e+06	4.94156e+06	1.30033e+07	1.27158e+07	1.35048e+07	1.18081	1.53436e-05	0.352042	-1.50618	down
mws0847	1-Methyladenine	Nucleotides and derivatives	Nucleotides and derivatives	C6H7N5	3	5142-22-3	95923.7	140666	89530.8	470733	247833	531925	1.09217	0.0657567	0.260794	-1.93902	down
mws0572	5-Methylcytosine	Nucleotides and derivatives	Nucleotides and derivatives	C5H7N3O	1	554-01-8	828545	837351	976003	1.89092e+07	2.25131e+07	1.79345e+07	1.18268	0.0053384	0.0445088	-4.48976	down
mws0872	1-Methyladenosine	Nucleotides and derivatives	Nucleotides and derivatives	C11H15N5O4	3	15763-06-1	9	9	9	77996.6	57978.9	95523.5	1.18388	0.0191933	0.000116631	-13.0658	down
MWS2910	5-Methyl-2'-Deoxycytidine	Nucleotides and derivatives	Nucleotides and derivatives	C10H15N3O4	1	838-07-3	1.26546e+06	1.27532e+06	1.04954e+06	1.09841e+07	1.78953e+07	1.36275e+07	1.17523	0.0231277	0.0844644	-3.56551	down
pme2776	2'-Deoxyinosine	Nucleotides and derivatives	Nucleotides and derivatives	C10H12N4O4	3	890-38-0	2.95577e+06	3.42067e+06	2.78807e+06	4.46487e+07	3.69774e+07	4.83681e+07	1.18111	0.00672364	0.0704995	-3.82624	down
mws1715	Cordycepin (3'-Deoxyadenosine)*	Nucleotides and derivatives	Nucleotides and derivatives	C10H13N5O3	1	73-03-0	1.65108e+06	1.85898e+06	1.54935e+06	2.11903e+07	2.17025e+07	2.4094e+07	1.18294	0.00170848	0.0755284	-3.72684	down
pme2801	7-Methylxanthine	Nucleotides and derivatives	Nucleotides and derivatives	C6H6N4O2	1	552-62-5	97513.4	122292	159481	440963	353956	369151	1.14156	0.00219385	0.325828	-1.61782	down
pme0166	1-Methylxanthine	Nucleotides and derivatives	Nucleotides and derivatives	C6H6N4O2	1	6136-37-4	40300.8	18658.4	35181.2	87008.8	76344.4	87497	1.07242	0.00521739	0.375285	-1.41394	down
MWSmce295	1-beta-D-Arabinofuranosyluracil	Nucleotides and derivatives	Nucleotides and derivatives	C9H12N2O6	3	3083-77-0	1.84657e+06	2.15238e+06	1.50525e+06	7.3382e+06	7.02953e+06	6.46666e+06	1.16885	0.000153183	0.264188	-1.92036	down
pmb0197	N7-Methylguanosine	Nucleotides and derivatives	Nucleotides and derivatives	C11H15N5O5	3	20244-86-4	3.04958e+06	2.96215e+06	3.26181e+06	1.14806e+07	1.38807e+07	1.3672e+07	1.17935	0.00543	0.23758	-2.07351	down
MW0103373	3-Methyluridine	Nucleotides and derivatives	Nucleotides and derivatives	C10H14N2O6	3	2140-69-4	1.84618e+06	1.74987e+06	1.85725e+06	793092	913144	926479	1.17215	9.03664e-05	2.07136	1.05058	up
Lmqp000329	5-Aminoimidazole ribonucleotide	Nucleotides and derivatives	Nucleotides and derivatives	C8H14N3O7P	1	25635-88-5	2.22099e+07	2.34016e+07	2.02166e+07	4.90237e+06	3.70972e+06	4.70417e+06	1.176	0.000876904	4.94344	2.30552	up
pme3007	Uridine 5'-diphosphate	Nucleotides and derivatives	Nucleotides and derivatives	C9H14N2O12P2	3	27821-45-0	550280	463165	557476	128021	272493	268819	1.03049	0.00935805	2.34699	1.23081	up
pmb0981	Adenosine 5'-monophosphate	Nucleotides and derivatives	Nucleotides and derivatives	C10H14N5O7P	3	61-19-8	7.03297e+07	6.18102e+07	6.92949e+07	6.60512e+06	8.08267e+06	5.8078e+06	1.17959	0.00116383	9.82821	3.29693	up
pmb2922	Uridine 5'-diphospho-D-glucose	Nucleotides and derivatives	Nucleotides and derivatives	C15H24N2O17P2	2	133-89-1	2.99529e+06	2.90424e+06	3.83935e+06	518650	601243	605606	1.17633	0.0116321	5.64409	2.49674	up
MWS5083	Flavin Single Nucleotide(FMN)	Nucleotides and derivatives	Nucleotides and derivatives	C17H21N4O9P	2	6184-17-4	2.07642e+06	2.24987e+06	2.17359e+06	771061	600221	723668	1.17337	3.32611e-05	3.10264	1.6335	up
pme3188	Uridine 5'-monophosphate	Nucleotides and derivatives	Nucleotides and derivatives	C9H13N2O9P	1	58-97-9	4.12455e+07	4.3987e+07	3.3514e+07	3.67452e+06	4.27359e+06	6.61386e+06	1.16514	0.00504532	8.15456	3.02761	up
pmb0532	Inosine 5'-monophosphate	Nucleotides and derivatives	Nucleotides and derivatives	C10H13N4O8P	1	131-99-7	4.73044e+06	4.63473e+06	4.12191e+06	605303	611508	574731	1.18321	0.00226928	7.52819	2.9123	up
pmb0998	Guanosine 5'-monophosphate	Nucleotides and derivatives	Nucleotides and derivatives	C10H14N5O8P	1	85-32-5	1.22546e+07	1.1499e+07	1.13929e+07	1.4301e+06	1.39636e+06	1.40238e+06	1.1842	0.000681247	8.31115	3.05505	up
pme1119	Inosine	Nucleotides and derivatives	Nucleotides and derivatives	C10H12N4O5	3	58-63-9	853205	752699	735188	324366	231142	228610	1.15592	0.000484972	2.98564	1.57804	up
mws0884	Cyclic 3',5'-Adenylic acid	Nucleotides and derivatives	Nucleotides and derivatives	C10H12N5O6P	1	60-92-4	5.3472e+07	6.95018e+07	5.42781e+07	4.733e+06	4.89609e+06	4.84304e+06	1.18173	0.00910381	12.2478	3.61445	up
mws0609	Guanosine 3',5'-cyclic monophosphate	Nucleotides and derivatives	Nucleotides and derivatives	C10H12N5O7P	1	7665-99-8	9.57628e+07	6.76608e+07	8.79633e+07	3.55723e+07	1.84834e+07	4.08853e+07	1.04983	0.0093345	2.64782	1.40481	up
mws0874	3'-Adenylic Acid	Nucleotides and derivatives	Nucleotides and derivatives	C10H14N5O7P	3	84-21-9	2.55769e+06	2.29018e+06	2.61596e+06	100849	120488	71038.3	1.17878	0.00145966	25.5282	4.67402	up
MW0110177	Tumonoic acid F	Organic acids	Organic acids	C21H37NO5	3	-	2687.94	1209.89	1296.52	108547	101127	105929	1.17568	0.000250545	0.0164585	-5.92503	down
MW0014259	3-Oxooctadecanoic acid	Organic acids	Organic acids	C18H34O3	3	-	56767.9	79343.7	60125.5	1.02147e+06	750151	953146	1.17789	0.00882763	0.0720196	-3.79547	down
MW0168514	2-Hydroxymyristic acid	Organic acids	Organic acids	C14H28O3	3	2507-55-3	76283.4	83850	75338	700963	702261	678924	1.18387	2.8191e-05	0.113091	-3.14445	down
Lmrn002746	2-Hydroxy-4-methylpentanoic acid	Organic acids	Organic acids	C6H12O3	1	498-36-2	683581	708623	748897	1.66159e+06	1.47944e+06	1.65346e+06	1.17672	0.00224061	0.446574	-1.16303	down
MW0103813	(±)-3-Hydroxynonanoic acid	Organic acids	Organic acids	C9H18O3	3	88930-09-0	13776.2	17825.8	12702	153819	146799	147966	1.17986	2.6787e-06	0.0987641	-3.33987	down
Lmmn003323	2-Hydroxyhexadecanoic acid	Organic acids	Organic acids	C16H32O3	2	764-67-0	748824	521878	689615	3.93158e+07	4.28617e+07	3.94628e+07	1.18275	0.00081189	0.0161157	-5.95539	down
MWSslk154	Triethyl citrate	Organic acids	Organic acids	C12H20O7	3	77-93-0	19478.3	19074.6	15491.1	104344	94301.3	82227.1	1.17578	0.00555424	0.192415	-2.37771	down
Wmzn000227	2,2-Dimethylsuccinic acid	Organic acids	Organic acids	C6H10O4	3	597-43-3	57388.6	68294.7	51264.6	206286	195865	183582	1.17146	0.000125612	0.302097	-1.72692	down
pme2380	α-Ketoglutaric acid	Organic acids	Organic acids	C5H6O5	3	328-50-7	758126	777012	712893	5.25661e+06	5.11171e+06	5.2762e+06	1.18402	2.21168e-05	0.143694	-2.79892	down
mws2125	Phosphoenolpyruvate	Organic acids	Organic acids	C3H5O6P	3	138-08-9	49561.7	42087.8	31775.4	119141	126132	150918	1.14874	0.00339206	0.311529	-1.68256	down
mws0159	Phenylpyruvic acid	Organic acids	Organic acids	C9H8O3	1	156-06-9	93023.1	107732	117832	545349	687905	691896	1.17662	0.00700087	0.165487	-2.59521	down
mws0236	2-Aminoethanesulfonic acid	Organic acids	Organic acids	C2H7NO3S	3	107-35-7	11101.6	14022.7	13094.5	23090.9	31091.1	32139.8	1.13101	0.0227028	0.442748	-1.17544	down
pme3011	γ-Aminobutyric acid	Organic acids	Organic acids	C4H9NO2	3	56-12-2	974855	974500	883322	3.55835e+06	3.35417e+06	3.44715e+06	1.18257	4.14318e-05	0.273433	-1.87074	down
pme0120	5-Aminovaleric acid	Organic acids	Organic acids	C5H11NO2	3	660-88-8	62514.2	43361	67687.2	674877	700387	724366	1.17734	3.45848e-05	0.0826633	-3.59661	down
pme0278	2,6-Diaminooimelic acid	Organic acids	Organic acids	C7H14N2O4	3	583-93-7	154048	187835	194220	2.66027e+06	874256	857918	1.10369	0.164564	0.122051	-3.03444	down
pme0274	6-Aminocaproic acid	Organic acids	Organic acids	C6H13NO2	3	60-32-2	2.93028e+06	2.60801e+06	2.99564e+06	1.16195e+07	1.41898e+07	1.18135e+07	1.17816	0.00630554	0.226829	-2.14032	down
mws0341	2-Hydroxyisocaproic acid	Organic acids	Organic acids	C6H12O3	1	20312-37-2	5.77439e+06	5.92982e+06	5.603e+06	1.37945e+07	1.32872e+07	1.42533e+07	1.18237	0.000419693	0.418706	-1.25599	down
pmb2657	Argininosuccinic acid	Organic acids	Organic acids	C10H18N4O6	3	2387-71-5	32926.3	27549.7	30654.4	70384.2	83112.8	72004.3	1.16928	0.00346129	0.404123	-1.30713	down
pme3017	2-Aminoisobutyric acid*	Organic acids	Organic acids	C4H9NO2	3	62-57-7	1.09765e+07	1.18767e+07	1.25031e+07	4.01868e+07	4.05705e+07	4.16046e+07	1.18214	1.22013e-06	0.288949	-1.79111	down
Lmgn000224	2-Methyl-3-oxosuccinic acid	Organic acids	Organic acids	C5H6O5	3	-	85522.1	99613.9	67456.8	716368	624513	724867	1.17652	0.00146686	0.122277	-3.03178	down
pme0266	Sebacic acid	Organic acids	Organic acids	C10H18O4	2	111-20-6	3169.97	2900.38	3860.88	6637.22	9384.92	7841.37	1.13472	0.018642	0.416168	-1.26476	down
pme1216	2-Picolinic acid	Organic acids	Organic acids	C6H5NO2	3	98-98-6	250659	234611	287852	1.23371e+06	1.40601e+06	1.48409e+06	1.17894	0.00315724	0.187477	-2.41521	down
MW0118871	2-Pyridineacetic acid	Organic acids	Organic acids	C7H7NO2	1	-	3.72644e+07	4.13653e+07	3.84247e+07	7.5535e+06	8.5988e+06	9.35929e+06	1.17959	0.000346453	4.58828	2.19795	up
MW0110179	Tumonoic acid H	Organic acids	Organic acids	C26H45NO7	3	-	1.25384e+06	1.06895e+06	1.0551e+06	318061	337035	318604	1.17923	0.00595131	3.46913	1.79457	up
MW0131126	3-(3,4-Dihydroxyphenyl)prop-2-enoic acid	Organic acids	Organic acids	C9H8O4	3	-	5.51624e+06	6.13754e+06	6.21807e+06	2.71046e+06	2.43014e+06	2.53219e+06	1.17648	0.00169483	2.32925	1.21986	up
Wayn000884	Citric acid glucoside	Organic acids	Organic acids	C12H18O12	1	-	2.19348e+07	2.47895e+07	2.96611e+07	8.39738e+06	8.32803e+06	9.04228e+06	1.16787	0.016622	2.96438	1.56773	up
mws1167	Oxalacetic acid	Organic acids	Organic acids	C4H4O5	1	328-42-7	444521	330761	401143	87956.1	113364	97596.7	1.16843	0.00981959	3.93563	1.97659	up
pme3154	Mevalonic acid	Organic acids	Organic acids	C6H12O4	3	150-97-0	9.0771e+06	1.67652e+07	8.9215e+06	4.00895e+06	3.98927e+06	4.26887e+06	1.09263	0.101215	2.8339	1.50279	up
Wayn001528	Homocitrate	Organic acids	Organic acids	C7H10O7	2	13052-73-8	3.82583e+06	6.93752e+06	3.77709e+06	1.36729e+06	1.41601e+06	2.34065e+06	1.05348	0.084688	2.83774	1.50474	up
Lmtn004049	Abscisic acid	Organic acids	Organic acids	C15H20O4	1	21293-29-8	267113	265284	253048	56682.9	49692.4	54311.2	1.18284	4.63393e-05	4.88806	2.28926	up
MEDP1799	Quinaldic acid	Organic acids	Organic acids	C10H7NO2	3	93-10-7	5.2522e+07	7.74313e+07	6.82624e+07	5.35563e+06	4.08555e+06	5.29994e+06	1.17723	0.0136285	13.4465	3.74915	up
Zmgn000216	2-Hydroxyethylphosphonic acid	Organic acids	Organic acids	C2H7O4P	3	22987-21-9	702561	745128	481862	125120	100546	125030	1.16521	0.0222905	5.50207	2.45998	up
Hmjp003400	1,7-Bis-(4-hydroxyphenyl)-2,4,6-heptatrienone	Others	Ketone compounds	C19H16O3	3	-	100050	97815.2	108121	447712	437971	469807	1.18305	0.000232181	0.225739	-2.14727	down
Zmdn004719	2-(2'-hydroxypropyl)-5-methyl-7-hydroxychromone	Others	Chromone	C13H14O4	2	-	364731	328320	370251	1.07163e+06	1.10176e+06	1.06398e+06	1.18158	2.42553e-06	0.328445	-1.60628	down
MWSCX017	4-hydroxyphenyl acrylaldehyde	Others	Aldehyde compounds	C9H8O3	3	-	464190	373646	1.01206e+06	1.83663e+06	2.69804e+06	1.85344e+06	1.06065	0.0153807	0.289584	-1.78795	down
zjbp110804	6,7-dimethoxy-2-[2-(4'-hydroxy-3'-methoxyphenyl)ethyl]chromone	Others	Chromone	C20H20O6	3	-	26793.9	25988.5	20906.5	80860.1	94304.5	60952.9	1.14658	0.0270391	0.312086	-1.67999	down
HX1349	dihydro-4-hydroxy-5-hydroxymethyl-2(3H)-furanone	Others	Others	C5H8O4	3	-	346261	277526	302957	700837	969162	736755	1.14862	0.0228582	0.38506	-1.37685	down
Lmcp005089	6,8-Dihydroxy-2-[2-(4-methoxyphenyl)ethyl]chromone	Others	Chromone	C18H16O5	3	-	13472	24348	16625.4	306579	219549	269053	1.17189	0.00936717	0.0684691	-3.8684	down
Hmfn000531	L-Ascorbic acid (Vitamin C)	Others	Vitamin	C6H8O6	1	50-81-7	150327	154277	157053	793256	1.20482e+06	838655	1.17206	0.0260058	0.162743	-2.61934	down
mws1090	Glucose-1-phosphate*	Others	Saccharides	C6H13O9P	1	59-56-3	5.86021e+06	5.72745e+06	6.75372e+06	1.44482e+07	1.51615e+07	1.46511e+07	1.17592	7.21776e-05	0.414393	-1.27093	down
pme3705	D-Glucoronic acid*	Others	Saccharides	C6H10O7	3	6556-12-3	212571	244955	178055	730811	741230	705192	1.17127	0.00013214	0.291921	-1.77635	down
Zmgn000447	3-Phospho-D-glyceric acid	Others	Saccharides	C3H7O7P	3	820-11-1	202043	200599	205765	648789	764154	679057	1.18075	0.00477367	0.290826	-1.78177	down
pma6455	Ribulose-5-phosphate	Others	Saccharides	C5H11O8P	3	4151-19-3	144262	162494	154532	412722	222752	422563	1.04328	0.0913489	0.435985	-1.19765	down
pme0490	Nicotinic acid (Vitamin B3)	Others	Vitamin	C6H5NO2	3	59-67-6	1.87185e+06	1.7258e+06	2.08703e+06	1.02833e+07	1.15942e+07	9.51383e+06	1.17941	0.00405891	0.181091	-2.46521	down
pme0534	Gluconic acid	Others	Saccharides	C6H12O7	1	526-95-4	3.02134e+06	3.26132e+06	2.90151e+06	5.89404e+06	7.65651e+06	7.05522e+06	1.15919	0.0149758	0.445709	-1.16583	down
pme1383	Pyridoxine	Others	Vitamin	C8H11NO3	3	65-23-6	3.36496e+06	3.09329e+06	3.66608e+06	6.82229e+06	6.73346e+06	6.77792e+06	1.17296	0.00192419	0.497909	-1.00605	down
mws1189	D-Galacturonic acid*	Others	Saccharides	C6H10O7	3	685-73-4	218012	193089	202111	704437	631200	621915	1.17959	0.00189033	0.313255	-1.67459	down
pme0513	Xylitol*	Others	Saccharides	C5H12O5	3	87-99-0	39992	60889.5	49452.9	161658	131838	175499	1.14669	0.00599851	0.320546	-1.6414	down
mws1155	D-Mannitol	Others	Saccharides	C6H14O6	1	69-65-8	107198	125692	105159	865262	933125	848738	1.18227	0.000604647	0.127704	-2.96912	down
mws0214	D-Sorbitol	Others	Saccharides	C6H14O6	1	50-70-4	452833	443490	426126	4.4618e+06	4.58421e+06	4.42129e+06	1.18431	0.000102514	0.098197	-3.34818	down
Zmyn000108	D-Saccharic acid	Others	Saccharides	C6H10O8	3	87-73-0	1.57171e+06	1.83055e+06	1.58019e+06	3.77026e+06	3.76868e+06	4.06857e+06	1.17427	8.62868e-05	0.429243	-1.22013	down
Zmpn000199	D-Galactaric acid	Others	Saccharides	C6H10O8	3	526-99-8	1.64202e+06	1.64993e+06	1.64044e+06	4.33846e+06	3.80384e+06	3.86916e+06	1.17938	0.00504255	0.410641	-1.28405	down
Zmpn000095	Sorbitol-6-phosphate	Others	Saccharides	C6H15O9P	1	20479-58-7	75768.2	71215.5	71989.8	280980	320278	285144	1.18201	0.00282515	0.247036	-2.01721	down
mws0437	D-Arabitol*	Others	Saccharides	C5H12O5	3	488-82-4	57997.3	51208.5	58766.9	269578	279830	173246	1.15623	0.0315566	0.232439	-2.10508	down
Hmcn000192	Sedoheptulose	Others	Saccharides	C7H14O7	2	3019-74-7	970243	1.14574e+06	971347	2.14792e+06	2.26038e+06	2.33653e+06	1.17069	0.000110996	0.457733	-1.12742	down
pma3101	Nicotinate D-ribonucleoside	Others	Vitamin	C11H14NO6+	3	17720-18-2	1.90472e+06	1.74185e+06	1.87162e+06	2.03625e+07	1.9222e+07	1.96764e+07	1.18406	0.000259837	0.0931168	-3.42481	down
pme2529	1,5-Anhydro-D-glucitol	Others	Saccharides	C6H12O5	1	154-58-5	359960	420915	389846	1.0728e+06	1.10566e+06	994051	1.17734	0.000353369	0.36902	-1.43823	down
MWSmce039	Isonicotinic acid	Others	Vitamin	C6H5NO2	3	55-22-1	2.32235e+06	2.09401e+06	2.20207e+06	1.4799e+07	1.61669e+07	1.62426e+07	1.1834	0.000989243	0.140196	-2.83449	down
Zmzp006646	Capillarisin	Others	Chromone	C16H12O7	1	56365-38-9	7.58555e+06	7.10872e+06	7.50646e+06	5.04766e+07	5.08359e+07	4.68562e+07	1.18379	0.000796019	0.149834	-2.73856	down
Wasn000528	2-O-α-D-Glucopyranosyl-L-ascorbic acid	Others	Vitamin	C12H18O11	3	129499-78-1	2.19544e+06	2.18668e+06	2.00298e+06	4.95967e+06	3.89977e+06	4.79555e+06	1.15816	0.015341	0.467601	-1.09665	down
MWSmce658	Noreugenin; 5,7-Dihydroxy-2-Methylchromone	Others	Chromone	C10H8O4	3	1013-69-0	2195.65	8124.83	3853.8	26681.4	32265.4	35374.5	1.10654	0.00163487	0.150277	-2.73431	down
Zmdp007400	4,5-dihydroxy-2,3,6-trimethoxy-9,10-dihydrophenanthrene	Others	Others	C17H18O5	3	-	5.19517e+06	4.86164e+06	4.53309e+06	1.01903e+06	1.24457e+06	1.04486e+06	1.17861	0.000888767	4.40987	2.14074	up
pma1751	N-(beta-D-Glucosyl)nicotinate*	Others	Vitamin	C12H15NO7	3	-	1.38975e+06	1.11355e+06	1.31823e+06	540902	712317	579677	1.13805	0.00451038	2.08496	1.06002	up
zjgp122326	Pyridine-4-formyl-O-β-D-glucopyranoside*	Others	Others	C12H15NO7	3	-	1.83448e+06	1.57776e+06	1.6454e+06	831774	804978	762472	1.17329	0.00493574	2.10803	1.0759	up
Lmln001856	5,7-Dihydroxy-4-oxo-2-(3,4,5-trihydroxyphenyl)-4H-chromen-3-yl-alloside	Others	Others	C21H20O13	1	-	5.32826e+06	5.82192e+06	3.9772e+06	513787	583760	627588	1.17612	0.0146336	8.76881	3.13238	up
MW0113116	4'-Methylacetophenone	Others	Ketone compounds	C9H10O	3	122-00-9	699557	906739	894663	132417	118526	122029	1.17915	0.00864202	6.70548	2.74534	up
Zjbn102532	1-p-Hydroxybenzyl-4-methoxyphenanthrene-2,7-diol	Others	Others	C22H18O4	3	-	34220.1	37731.2	33575.3	12198.9	10797.2	12580.8	1.17762	0.000872645	2.96615	1.56859	up
mws0133	Nicotinamide	Others	Vitamin	C6H6N2O	1	98-92-0	4.70751e+06	6.3354e+06	5.26991e+06	391936	323269	468859	1.17805	0.00844868	13.777	3.78419	up
pmb0764	4-Methyl-5-thiazoleethanol	Others	Others	C6H9NOS	3	137-00-8	1.6434e+06	1.76165e+06	1.6904e+06	528945	458711	523217	1.18055	3.0091e-05	3.37252	1.75383	up
MWS20172	5-Hydroxymethylfurfural	Others	Aldehyde compounds	C6H6O3	1	67-47-0	2.64388e+06	2.37175e+06	2.6713e+06	1.22723e+06	1.23658e+06	1.26005e+06	1.17773	0.004837	2.06423	1.04561	up
pmn001319	1-O-Feruloyl-3-O-p-Coumaroylglycerol	Phenolic acids	Phenolic acids	C22H22O8	3	-	5319.15	4647.53	6348.77	21213.7	18179.3	16389	1.16354	0.00616512	0.292486	-1.77356	down
MWSmce501	Protocatechuic Acid Methyl Ester	Phenolic acids	Phenolic acids	C8H8O4	3	2150-43-8	105623	136876	104415	420031	383487	422035	1.17178	7.02462e-05	0.283068	-1.82078	down
Lmhn002321	Vnilloylcaffeoyltartaric acid	Phenolic acids	Phenolic acids	C21H18O12	3	-	66333.7	90289.4	63577.4	381548	350482	315478	1.1701	0.00141361	0.210214	-2.25007	down
mws1200	p-Coumaric acid methyl ester	Phenolic acids	Phenolic acids	C10H10O3	3	19367-38-5	68505.3	76714.1	70697.1	177798	186916	189143	1.18054	2.94013e-05	0.389841	-1.35904	down
MWSmce632	Vanillin acetate	Phenolic acids	Phenolic acids	C10H10O4	3	881-68-5	258103	260574	234411	7.93004e+06	7.99226e+06	7.55479e+06	1.18421	0.00031053	0.0320775	-4.96229	down
Hmbn002692	6'-O-Feruloyl-D-sucrose	Phenolic acids	Phenolic acids	C22H30O14	3	118230-77-6	41789.2	40210.7	62101.7	222338	168752	211705	1.15544	0.00482565	0.239055	-2.06458	down
Smnp002269	Aloesol	Phenolic acids	Phenolic acids	C13H14O4	1	104871-04-7	1.14101e+06	1.15905e+06	1.3575e+06	3.80141e+06	3.72432e+06	4.17051e+06	1.17706	0.000454837	0.312712	-1.67709	down
pmn001468	Sibiricose A3	Phenolic acids	Phenolic acids	C19H26O13	3	139726-39-9	169257	137026	161899	415724	434212	442092	1.17444	3.66441e-05	0.362362	-1.46449	down
Hmcn006267	2,6-Dimethoxybenzoic acid	Phenolic acids	Phenolic acids	C9H10O4	3	1466-76-8	27234.8	22653	39888.4	82700.9	74817.1	66331.8	1.1071	0.0031564	0.401056	-1.31813	down
Lmhn001477	2-Caffeoyl-L-tartaric acid (Caftaric acid)	Phenolic acids	Phenolic acids	C13H12O9	3	67879-58-7	66581	57611.9	57921	350115	352318	356473	1.18277	9.75891e-07	0.171983	-2.53966	down
Lmmn003663	5-Glucosyloxy-2-Hydroxybenzoic acid methyl ester	Phenolic acids	Phenolic acids	C14H18O9	3	-	253297	277354	303148	1.33119e+06	1.37769e+06	1.25865e+06	1.18124	0.000228128	0.210155	-2.25047	down
Zbjp002910	1,7-bis(4-hydroxy-3-methoxyphenyl)hept-6-ene-3-one	Phenolic acids	Phenolic acids	C21H24O5	3	-	79111.7	88067.7	58276.8	154735	145779	163867	1.11857	0.00333252	0.485499	-1.04246	down
MWSmce713	3-(4-Hydroxyphenyl)-1-propanol	Phenolic acids	Phenolic acids	C9H12O2	3	10210-17-0	18390.8	24386.7	19085.4	49184.4	41653.7	34276.6	1.10347	0.0248885	0.49445	-1.0161	down
pme3381	3-Hydroxyphenylacetic Acid Methyl Ester	Phenolic acids	Phenolic acids	C9H10O3	3	42058-59-3	32132.6	27551.7	23018	70422.4	70699.7	63321.2	1.1555	0.000356018	0.404525	-1.3057	down
Lmrn001951	(S)-2-Hydroxy-3-(4-Hydroxyphenyl)Propanoic Acid	Phenolic acids	Phenolic acids	C9H10O4	2	23508-35-2	199790	209037	178924	595350	598521	604440	1.18046	0.000178655	0.326835	-1.61337	down
Zmln000899	Syringaldehyde-4-O-glucoside	Phenolic acids	Phenolic acids	C15H20O9	3	-	689337	750304	769447	2.77914e+06	2.65965e+06	2.56627e+06	1.18217	0.000240498	0.275961	-1.85746	down
pmb2654	Anthranilate-1-O-Sophoroside	Phenolic acids	Phenolic acids	C19H27NO12	3	-	462365	331373	583539	1.41993e+06	2.05318e+06	1.58092e+06	1.13449	0.0140034	0.272511	-1.87562	down
MWSslk066	3-Hydroxy-4-methoxybenzoic acid; Isovanillic Acid	Phenolic acids	Phenolic acids	C8H8O4	3	645-08-9	218223	168433	253597	588313	490711	334812	1.04873	0.060906	0.452848	-1.1429	down
Hmbn005951	1,3-O-Di-p-Coumaroylglycerol	Phenolic acids	Phenolic acids	C21H20O7	3	-	30310	35357.4	31390.5	67447.7	65364.6	80305.1	1.16105	0.00877863	0.45542	-1.13473	down
Lmsn003628	6'-O-Sinapoylsucrose	Phenolic acids	Phenolic acids	C23H32O15	3	-	7787.26	27592.9	9582.77	41570.4	45117.3	69253.8	1.01048	0.0303447	0.288332	-1.7942	down
pmp000086	1-Feruloyl-sn-glycerol	Phenolic acids	Phenolic acids	C13H16O6	3	-	9	9	9	92651.4	63016	116029	1.1836	0.0275131	9.93757e-05	-13.2967	down
mws0749	4-Hydroxybenzoic acid	Phenolic acids	Phenolic acids	C7H6O3	1	99-96-7	6.18272e+06	6.24619e+06	6.1344e+06	2.69553e+07	2.7397e+07	2.76759e+07	1.18441	6.92149e-05	0.226304	-2.14367	down
mws2213	Cinnamic acid	Phenolic acids	Phenolic acids	C9H8O2	1	140-10-3	24958.9	21002.8	23277	270274	287146	273493	1.18341	0.000232903	0.0833283	-3.58505	down
mws4085	Sinapic acid	Phenolic acids	Phenolic acids	C11H12O5	3	530-59-6	152741	106703	138909	486931	507184	500381	1.16927	0.000274232	0.266546	-1.90754	down
mws0182	4-Hydroxyphenylacetic acid	Phenolic acids	Phenolic acids	C8H8O3	3	156-38-7	69863.9	115845	72532.8	164231	189690	230477	1.07805	0.0128378	0.441893	-1.17823	down
pme1439	p-Coumaric acid	Phenolic acids	Phenolic acids	C9H8O3	3	501-98-4	417983	476817	437782	3.31619e+06	2.69653e+06	2.43455e+06	1.17772	0.0116591	0.157753	-2.66426	down
HJN003	1-O-Sinapoyl-β-D-glucose	Phenolic acids	Phenolic acids	C17H22O10	2	-	489406	437430	456851	1.05851e+06	963735	1.10263e+06	1.17509	0.00206191	0.442797	-1.17528	down
mws0014	Ferulic acid	Phenolic acids	Phenolic acids	C10H10O4	1	537-98-4	1.75297e+06	1.86e+06	1.90316e+06	9.54048e+06	8.94843e+06	1.01708e+07	1.18278	0.00181582	0.19247	-2.37729	down
Lmmn001643	2-Hydroxycinnamic acid*	Phenolic acids	Phenolic acids	C9H8O3	1	583-17-5	8.332e+06	8.43111e+06	8.4412e+06	4.54897e+07	4.79322e+07	4.88617e+07	1.18413	0.000654478	0.177141	-2.49703	down
MW0009708	2-Hydroxybenzyl alcohol	Phenolic acids	Phenolic acids	C7H8O2	3	90-01-7	527310	567451	1.26676e+06	2.34415e+06	2.34202e+06	2.34394e+06	1.06874	0.0229809	0.335915	-1.57383	down
Lmbn002648	α-Hydroxycinnamic Acid*	Phenolic acids	Phenolic acids	C9H8O3	1	5801-57-0	8.332e+06	8.43111e+06	8.4412e+06	4.54897e+07	4.79322e+07	4.88617e+07	1.18413	0.000654478	0.177141	-2.49703	down
Zmhn002227	4-O-Glucosyl-sinapate	Phenolic acids	Phenolic acids	C17H22O10	3	-	255086	199431	263687	492937	476041	518054	1.1494	0.00107637	0.482978	-1.04997	down
MWS5206	4-Hydroxyphenyllactic Acid*	Phenolic acids	Phenolic acids	C9H10O4	1	306-23-0	163913	179491	183128	470948	484990	440944	1.17968	0.000406828	0.376933	-1.40762	down
Lmbn001981	2,5-Dihydroxybenzaldehyde*	Phenolic acids	Phenolic acids	C7H6O3	1	1194-98-5	4.46848e+06	5.10773e+06	4.86621e+06	2.17813e+07	2.10804e+07	1.92615e+07	1.18131	0.00133097	0.23248	-2.10482	down
mws1024	p-Coumaraldehyde	Phenolic acids	Phenolic acids	C9H8O2	3	2538-87-6	14971.6	13640.4	12121.3	32956.5	36497.4	25775.9	1.13927	0.0229383	0.427737	-1.2252	down
pme3443	Sinapinaldehyde	Phenolic acids	Phenolic acids	C11H12O4	3	4206-58-0	34641.5	23837.2	37167.8	95594.8	78299	100191	1.13601	0.00328538	0.348967	-1.51884	down
pme3083	2-(Formylamino)benzoic acid	Phenolic acids	Phenolic acids	C8H7NO3	3	3342-77-6	1.16661e+06	1.16074e+06	1.19958e+06	5.31008e+06	5.40334e+06	4.91164e+06	1.18348	0.00131227	0.225722	-2.14738	down
mws0028	Vanillic acid	Phenolic acids	Phenolic acids	C8H8O4	3	121-34-6	338962	341412	340302	800748	804931	927333	1.17788	0.00670138	0.402949	-1.31133	down
MWS1852	4-Methoxybenzaldehyde	Phenolic acids	Phenolic acids	C8H8O2	3	123-11-5	402593	429667	479228	931515	870013	881366	1.17082	0.00011969	0.488834	-1.03258	down
MWSCX015	Caffeic aldehyde	Phenolic acids	Phenolic acids	C9H8O3	3	141632-15-7	960013	563297	1.0495e+06	1.99589e+06	1.69123e+06	2.21311e+06	1.0646	0.00645168	0.436053	-1.19742	down
MWSmce283	4'-Hydroxypropiophenone	Phenolic acids	Phenolic acids	C9H10O2	3	70-70-2	53186.3	50353.3	59671.2	233104	227013	226982	1.18156	2.22524e-06	0.237536	-2.07378	down
Hmgn001653	Protocatechualdehyde*	Phenolic acids	Phenolic acids	C7H6O3	1	139-85-5	3.74194e+06	3.29526e+06	3.76609e+06	1.67715e+07	1.58772e+07	1.59593e+07	1.1822	3.14165e-05	0.222253	-2.16972	down
mws0179	Chlorogenic acid methyl ester	Phenolic acids	Phenolic acids	C17H20O9	3	29708-87-0	3.53305e+06	4.22183e+06	4.12094e+06	1.15832e+06	1.40464e+06	1.27538e+06	1.1731	0.00328005	3.094	1.62947	up
pmn001519	Galloyl Methyl gallate	Phenolic acids	Phenolic acids	C15H12O9	3	-	700187	465781	748374	217113	248599	239892	1.13009	0.0424577	2.71305	1.43992	up
Xmbp001692	2,4,6-Trihydroxybenzoic acid	Phenolic acids	Phenolic acids	C7H6O5	1	83-30-7	732621	652568	651099	200736	244747	224718	1.17536	0.000801289	3.03832	1.60328	up
Zmhn001358	4-O-Glucosyl-4-hydroxybenzoic acid	Phenolic acids	Phenolic acids	C13H16O8	2	-	2.12624e+06	1.95344e+06	2.09106e+06	402368	398901	453477	1.18229	0.000353374	4.91792	2.29805	up
Zmhn001883	Vanillic acid-4-O-glucoside	Phenolic acids	Phenolic acids	C14H18O9	3	32142-31-7	130219	115051	143409	45558.7	23632.8	44012.3	1.11807	0.00116018	3.43345	1.77966	up
Yajn002315	4-O-(3'-O-alpha-D-Glucopyranosyl)caffeoylquinic acid	Phenolic acids	Phenolic acids	C22H28O14	3	1401352-63-3	139865	131296	128398	73228.3	62916.1	53360.2	1.14864	0.00125496	2.10844	1.07618	up
Cmsn001563	1,7-Di-O-galloyl-D-sedoheptulose	Phenolic acids	Phenolic acids	C21H22O15	3	-	343443	353535	334417	106221	108987	107161	1.18394	0.00042698	3.19942	1.67781	up
MWSmce712	Ethyl phenylacetate	Phenolic acids	Phenolic acids	C10H12O2	3	101-97-3	245378	134532	199238	84076.6	34540	50123.4	1.06304	0.0345597	3.43219	1.77913	up
Cmsp006710	3',4-Dihydroxy-3,5'-dimethoxybibenzyl	Phenolic acids	Phenolic acids	C16H18O4	3	83088-28-2	65261.5	63007.2	63254.2	22596.4	43031.2	29362	1.05553	0.0316479	2.01625	1.01167	up
mws0628	4-Hydroxybenzaldehyde	Phenolic acids	Phenolic acids	C7H6O2	1	123-08-0	1.46393e+07	1.50602e+07	1.45604e+07	7.52186e+06	6.67689e+06	6.91718e+06	1.17872	5.71136e-05	2.09604	1.06767	up
Lmgn001670	Salicylic acid	Phenolic acids	Phenolic acids	C7H6O3	1	69-72-7	872283	839709	898606	448765	362789	392764	1.16829	0.000237324	2.1677	1.11616	up
MWS1846	Phenoxyacetic acid	Phenolic acids	Phenolic acids	C8H8O3	3	122-59-8	290606	279992	285553	63658.8	52266.4	42330.7	1.17323	6.78861e-05	5.40991	2.4356	up
NK10253223	2-Amino-3-methoxybenzoic acid	Phenolic acids	Phenolic acids	C8H9NO3	3	3177-80-8	543751	452717	501885	226523	279826	174467	1.11285	0.00266468	2.20082	1.13804	up
HJN025	4-Hydroxybenzyl Alcohol	Phenolic acids	Phenolic acids	C7H8O2	1	623-05-2	183262	181033	159798	46282.2	67342.1	52630.7	1.16043	0.0003058	3.15234	1.65642	up
MWSmce490	2',4',6'-Trihydroxyacetophenone	Phenolic acids	Phenolic acids	C8H8O4	3	480-66-0	189334	231627	261668	55097	44223.2	49669.2	1.17145	0.0121968	4.58173	2.19589	up
Zbzp007301	2-Methoxy-6-undecyl-1,4-benzoquinone	Quinones	Quinones	C18H28O3	3	-	79981.5	71165.4	74661.6	1.75493e+06	1.76829e+06	1.79974e+06	1.18422	3.41473e-05	0.0424216	-4.55906	down
pmp001118	5-Hydroxy-3,7dimethoxy-1,4-phenanthrenequinone	Quinones	PhenAnthraquinones	C16H12O5	3	-	378153	386303	197118	2.18848e+06	1979816	1.95883e+06	1.15284	6.92516e-05	0.156937	-2.67174	down
Zbn006783	5,6-Dihydroxylucidin	Quinones	Anthraquinone	C15H10O7	1	-	338504	349261	314492	2.15044e+06	2.16114e+06	2.29859e+06	1.18355	0.000392998	0.151624	-2.72143	down
Zahp007129	5-Hydroxy-2,3-dihydronaphthalene-1,4-dione	Quinones	Quinones	C10H8O3	3	6312-53-4	46567.2	58589.2	67857	611732	567836	690052	1.17822	0.00319266	0.0925394	-3.43379	down
Zmhn003059	Emodin-1-methyl ether	Quinones	Anthraquinone	C16H12O5	3	-	13419.6	13792.1	19711.3	36765.7	35932.5	28385.6	1.10599	0.00695194	0.464199	-1.10719	down
Smnp002350	Aloin A	Quinones	Anthraquinone	C21H22O9	3	1415-73-2	85165.5	128787	105657	207251	267980	197817	1.09756	0.0164073	0.474868	-1.0744	down
Zbqn006094	Pseudopurpurin(1,2,4-trihydroxy-3-carboxyanthraquinone)	Quinones	Anthraquinone	C15H8O7	1	476-41-5	637544	748602	348415	3.21597e+06	2.07165e+06	2.42243e+06	1.11834	0.0185695	0.224974	-2.15217	down
Lmsn102501	Rheic Acid	Quinones	Anthraquinone	C15H8O6	2	478-43-3	1.4983e+06	1.29899e+06	1.47112e+06	8.09066e+06	8.53954e+06	8.27521e+06	1.1828	2.97989e-05	0.171385	-2.54469	down
pmn001338	Rhein-8-O-glucoside	Quinones	Anthraquinone	C21H18O11	3	34298-86-7	593668	634230	635982	248102	225380	209664	1.17782	3.47391e-05	2.72838	1.44804	up
Zmdn007287	Rhein-9-Anthrone	Quinones	Anthraquinone	C15H10O5	3	480-09-1	1.11815e+07	1.09141e+07	1.1528e+07	2.49848e+06	3.03161e+06	2.3598e+06	1.17782	7.15891e-06	4.2616	2.0914	up
pmn001340	Emodin-8-O-(6''-O-acetyl)glucoside	Quinones	Anthraquinone	C23H22O11	3	-	72210.2	68441.1	62589.5	29498.8	37102	29031.1	1.15273	0.000740564	2.12524	1.08763	up
Lmjp006031	4-Oxo-α-Lapachone	Quinones	Quinones	C15H12O4	3	-	44862.3	45622.3	44727.8	13909.2	22898.1	21699.3	1.11183	0.0113308	2.31107	1.20856	up
Zbln003676	7-hydroxy-4-methoxyphenanthrene-2-O-glucoside	Quinones	PhenAnthraquinones	C21H22O7	3	-	173586	101801	99816.6	9	9	9	1.18364	0.0356484	13896.4	13.7624	up
Wbmn009893	3-Acetoxy-9,13-epoxy-16-hydroxy-labda-15,16-olide	Terpenoids	Ditepenoids	C22H34O6	3	-	20782.1	25622.1	19718.8	243440	273317	252226	1.18156	0.000966379	0.0859875	-3.53973	down
pmn001505	Oleanolic acid-3-O-xylosyl(1→3)glucuronide	Terpenoids	Triterpene Saponin	C41H64O13	3	-	356850	433321	371114	2.01765e+06	2.01882e+06	2.15026e+06	1.18117	5.0549e-05	0.187705	-2.41346	down
Wbmn011269	Vitexilactone	Terpenoids	Ditepenoids	C22H34O5	1	61263-49-8	1.25043e+07	1.12861e+07	1.11759e+07	2.92499e+07	2.42683e+07	3.03766e+07	1.16586	0.0100758	0.416787	-1.26262	down
pmn001407	2,3,16,21-Tetrahydroxyolean-12-en-28-oic acid (Platycogenic acid C)	Terpenoids	Triterpene	C30H48O6	2	26121-81-3	25591.9	18684.6	14503	375049	292971	402762	1.17453	0.00890959	0.0548939	-4.18721	down
Wbmn009702	2,3,23-Trihydroxyurs-12-en-28-oic acid	Terpenoids	Triterpene	C30H48O5	3	-	54250.2	157250	21275	740864	572671	430114	1.05104	0.0172291	0.133499	-2.9051	down
HJN110	3-Hydroxylup-20(29)-en-28-oic acid (Betulinic acid)	Terpenoids	Triterpene	C30H48O3	3	472-15-1	51200.5	35806.3	25562.1	1.33112e+06	994770	882909	1.1732	0.0163732	0.0350813	-4.83315	down
mws4053	3-Hydroxyurs-12-en-28-oic acid (Ursolic acid)	Terpenoids	Triterpene	C30H48O3	3	77-52-1	63190.9	57625.9	54877.6	1.20989e+06	829931	789039	1.17835	0.0221625	0.0621078	-4.00908	down
Qmxp101615	Ent-3β-Acetoxyisopimar-15-8β-ol	Terpenoids	Ditepenoids	C22H36O3	3	-	2.06448e+07	2.05084e+07	1.9508e+07	8.78738e+06	8.13947e+06	9.32072e+06	1.17832	2.0954e-05	2.31112	1.20859	up
pmn001506	Oleanolic acid-3-O-glucoside	Terpenoids	Triterpene Saponin	C36H58O8	3	3391-80-8	1.75127e+06	1.6134e+06	1.73639e+06	772851	712265	798105	1.17791	0.000220008	2.23415	1.15973	up
Zmjn014062	3-Hydroxydammara-21-oic acid 21,23-lactone	Terpenoids	Triterpene	C30H48O3	2	-	79637.5	76034.3	110528	9	9	9	1.18411	0.014884	9859.26	13.2673	up
