# Supplementary material for: Widely Targeted Metabolomics Analysis Revealed the Component Differences of Hemerocallis citrina Borani in Different Production Areas of Datong
Source: Foods. 2024 Oct 25;13(21):3404. doi: 10.3390/foods13213404 (PMC11545560; doi:10.3390/foods13213404)
Supplement: Supplementary file 1 [file foods-13-03404-s001.zip › Table S3.xlsx]

## Sheet: Sheet1
Index	Compounds	Class I	Class II	Formula	Level	CAS	DTJJZ-1	DTJJZ-2	DTJJZ-3	DTSSLP-1	DTSSLP-2	DTSSLP-3	VIP	P-value	Log2FC	Type
Lmqp002784	Salicylamide	Alkaloids	Phenolamine	C7H7NO2	1	65-45-2	178724	153579	168525	366017	366463	372905	1.30087	0.000556176	-1.14216	down
pme2292	Putrescine	Alkaloids	Alkaloids	C4H12N2	3	110-60-1	69271.1	77386.4	64741.2	483454	411255	520351	1.30338	0.00579235	-2.74282	down
pmd0087	N,N-Dimethylaniline	Alkaloids	Alkaloids	C8H11N	3	121-69-7	231011	223356	268989	570324	620432	671195	1.29331	0.00158479	-1.36404	down
MWSmce314	Oxindole	Alkaloids	Plumerane	C8H7NO	3	59-48-3	266894	236397	262652	439445	566736	557804	1.26846	0.0186627	-1.02992	down
Hmhp002807	Fulvanine A	Alkaloids	Pyrrole alkaloids	C9H13NO5	1	-	4.60633e+07	4.70585e+07	4.58119e+07	1.06531e+07	8.9681e+06	1.03688e+07	1.30569	1.62701e-06	2.21185	up
pmp001245	Feruloylcholine	Alkaloids	Phenolamine	C15H22NO4+	3	85927-25-9	357049	137340	212612	46591.3	31625.9	38373.2	1.23789	0.0919675	2.60026	up
Zmsp000237	1,4-Dideoxy-1,4-imino-(2-O-β-D-glucosyl)-D-arabinitol	Alkaloids	Pyrrole alkaloids	C11H21NO8	3	-	8.51218e+06	1.0025e+07	1.21215e+07	5.73268e+06	4.88324e+06	4.19305e+06	1.22561	0.0236133	1.04983	up
Lmrn003201	Indole-3-lactic acid	Alkaloids	Plumerane	C11H11NO3	3	1821-52-9	38435.9	38961.3	45330.1	15033.6	5454.35	17552	1.13403	0.00543215	1.68987	up
mws0620	N-Methyltryptamine	Alkaloids	Plumerane	C11H14N2	3	61-49-4	134627	211665	149408	88065	57463	57477.1	1.1982	0.0380102	1.28795	up
MW0151121	His-Tyr-Arg-Lys	Amino acids and derivatives	Amino acids and derivatives	C27H42N10O6	3	-	6.6089e+06	6.93906e+06	6.2679e+06	1.74382e+07	1.83411e+07	1.83404e+07	1.30591	2.36578e-05	-1.4495	down
MW0156025	Pro-Tyr-Asp	Amino acids and derivatives	Amino acids and derivatives	C18H23N3O7	3	-	5.5387e+06	5.78637e+06	5.84204e+06	1.70997e+07	1.73223e+07	1.70101e+07	1.30819	1.05475e-07	-1.58302	down
MW0153198	Lys-Val-Glu-Ile-Asp	Amino acids and derivatives	Amino acids and derivatives	C26H46N6O10	3	-	7.32038e+06	7.06452e+06	6.2983e+06	1.29647e+07	1.5386e+07	1.4603e+07	1.28692	0.00361678	-1.05432	down
MW0151341	Ile-Arg-Tyr-Arg	Amino acids and derivatives	Amino acids and derivatives	C27H46N10O6	3	-	160781	146353	154480	618635	513427	484558	1.29854	0.0104047	-1.80822	down
MWS4309	Glycyl-tryptophan	Amino acids and derivatives	Amino acids and derivatives	C13H15N3O3	3	2390-74-1	4.03859e+06	3.65898e+06	4.41019e+06	9.74271e+06	1.09936e+07	1.04214e+07	1.29715	0.000389023	-1.36366	down
Lmrj002087	L-Isoleucyl-L-Aspartate	Amino acids and derivatives	Amino acids and derivatives	C10H18N2O5	3	-	1.34403e+07	1.39068e+07	1.50895e+07	2.95883e+07	2.97029e+07	3.06804e+07	1.30286	3.01135e-05	-1.08416	down
MW0156688	Ser-Asp-Thr-Glu	Amino acids and derivatives	Amino acids and derivatives	C16H26N4O11	3	-	2.77394e+06	2.80437e+06	3.0006e+06	8.7313e+06	9.29943e+06	9.83613e+06	1.30558	0.00163289	-1.69968	down
MW0152957	Lys-Glu-His	Amino acids and derivatives	Amino acids and derivatives	C17H28N6O6	3	-	2.17733e+07	2.15563e+07	2.12813e+07	6.99748e+07	7.60766e+07	7.28656e+07	1.30781	0.00109872	-1.76053	down
MW0153025	Lys-Leu-Arg-Asp	Amino acids and derivatives	Amino acids and derivatives	C22H42N8O7	3	-	126284	119617	127045	254045	244624	270002	1.30303	0.00147164	-1.0434	down
mws0629	L-Aspartyl-L-Phenylalanine	Amino acids and derivatives	Amino acids and derivatives	C13H16N2O5	1	13433-09-5	1.07068e+07	1.05729e+07	1.15944e+07	2.13553e+07	2.40362e+07	2.24633e+07	1.29908	0.00148251	-1.0455	down
MWS201381	Ser-Trp	Amino acids and derivatives	Amino acids and derivatives	C14H17N3O4	3	94421-70-2	5.5814e+06	5.60711e+06	6.16656e+06	1.22702e+07	1.18913e+07	1.26016e+07	1.30273	2.17842e-05	-1.0829	down
MW0144830	H-Beta-Ala-Leu-OH	Amino acids and derivatives	Amino acids and derivatives	C9H18N2O3	3	17136-25-3	1.2334e+06	1.43914e+06	1.17347e+06	3.39613e+06	3.01432e+06	3.83798e+06	1.2858	0.00707638	-1.41397	down
MW0158648	Tyr-Tyr-Gln	Amino acids and derivatives	Amino acids and derivatives	C23H28N4O7	3	-	1.2503e+07	1.22758e+07	1.38983e+07	3.01701e+07	3.36914e+07	3.59483e+07	1.29719	0.00389561	-1.3677	down
MW0109935	Threoninyl-Isoleucine	Amino acids and derivatives	Amino acids and derivatives	C10H20N2O4	3	-	1.27415e+07	1.26349e+07	1.4729e+07	7.18682e+07	7.52236e+07	7.61537e+07	1.30645	2.90867e-05	-2.47676	down
MW0158512	Tyr-Leu-Ala-Lys	Amino acids and derivatives	Amino acids and derivatives	C24H39N5O6	3	-	108548	101332	99064.3	453962	469632	474218	1.30786	2.4108e-05	-2.17775	down
MW0109388	Prolylhydroxyproline	Amino acids and derivatives	Amino acids and derivatives	C10H16N2O4	3	18684-24-7	9.54247e+06	9.81235e+06	9.50741e+06	9.20615e+07	9.54727e+07	9.02812e+07	1.30867	0.00032046	-3.26687	down
MW0149739	Gln-Leu-Glu-Lys	Amino acids and derivatives	Amino acids and derivatives	C22H40N6O8	3	-	129835	152187	110791	2.13163e+06	1.73848e+06	2.07652e+06	1.3044	0.0040882	-3.92016	down
MW0109848	Thr-Ala	Amino acids and derivatives	Amino acids and derivatives	C7H14N2O4	3	56217-50-6	2.06527e+06	2.0994e+06	2.16452e+06	1.97851e+07	1.96391e+07	1.7731e+07	1.30806	0.00149467	-3.17479	down
Lmhp001461	L-Prolyl-L-Leucine	Amino acids and derivatives	Amino acids and derivatives	C11H20N2O3	3	52899-07-7	7.45476e+06	7.48954e+06	8.24606e+06	1.73472e+07	1.91246e+07	1.61421e+07	1.29539	0.00461877	-1.18192	down
MW0144770	Ala-Tyr-Asn-Glu	Amino acids and derivatives	Amino acids and derivatives	C21H29N5O9	3	-	2.299e+06	2.41598e+06	2.39978e+06	5.69998e+06	5.81813e+06	5.99797e+06	1.30738	0.000101957	-1.29979	down
pme0124	L-Glycyl-L-proline	Amino acids and derivatives	Amino acids and derivatives	C7H12N2O3	1	704-15-4	606462	541708	651050	1.33301e+06	1.39577e+06	1.25031e+06	1.29319	0.000251213	-1.14507	down
MW0156712	Ser-Gln-Leu-Lys	Amino acids and derivatives	Amino acids and derivatives	C20H38N6O7	3	-	361010	355117	391258	959326	1.02354e+06	962013	1.30525	0.000113026	-1.41105	down
mws0712	N-Propionylglycine	Amino acids and derivatives	Amino acids and derivatives	C5H9NO3	3	21709-90-0	231966	238993	218855	630710	524830	335234	1.16375	0.0900771	-1.11178	down
MW0156909	Ser-Ser-Gly-Arg-Ser	Amino acids and derivatives	Amino acids and derivatives	C17H32N8O9	3	-	78105.7	102189	60048.9	547734	581984	579357	1.29314	8.33877e-06	-2.83005	down
MW0158456	Tyr-Glu-Gln-Asp	Amino acids and derivatives	Amino acids and derivatives	C23H31N5O11	3	-	234989	259179	240420	850622	871602	879979	1.30723	9.47111e-07	-1.82473	down
MW0146276	Asp-Thr-Leu	Amino acids and derivatives	Amino acids and derivatives	C14H25N3O7	3	-	1.06132e+07	9.17934e+06	1.16854e+07	4.78214e+07	5.15963e+07	5.57732e+07	1.30201	0.00145871	-2.30163	down
MW0155391	Phe-Tyr-Phe-Lys-Ile	Amino acids and derivatives	Amino acids and derivatives	C39H52N6O7	3	-	1.05567e+06	1.35305e+06	1.48924e+06	4.06522e+06	4.71217e+06	3.13103e+06	1.25918	0.021786	-1.61119	down
MWS201445	Val-Pro	Amino acids and derivatives	Amino acids and derivatives	C10H18N2O3	3	20488-27-1	1.31732e+06	1.45535e+06	1.78909e+06	3.12835e+06	3.42732e+06	2.72088e+06	1.24825	0.00477454	-1.024	down
MW0150130	Glu-Pro-Thr	Amino acids and derivatives	Amino acids and derivatives	C14H23N3O7	3	-	970087	807327	751745	2.78942e+06	2.13286e+06	1.38385e+06	1.17244	0.0865783	-1.3181	down
MW0153108	Lys-Phe-Tyr	Amino acids and derivatives	Amino acids and derivatives	C24H32N4O5	3	63958-93-0	153609	135946	80434.5	256369	379784	261845	1.16118	0.0294864	-1.27923	down
MW0153029	Lys-Leu-Asn-Lys	Amino acids and derivatives	Amino acids and derivatives	C22H43N7O6	3	-	39207.2	62364.4	47930.5	165988	165173	97602.8	1.20398	0.0449026	-1.52002	down
pme1210	L-Methionine	Amino acids and derivatives	Amino acids and derivatives	C5H11NO2S	3	63-68-3	3.63264e+06	3.88277e+06	4.07165e+06	8.72275e+06	9.49539e+06	8.80795e+06	1.30228	0.000330533	-1.22184	down
mws4134	Oxiglutatione	Amino acids and derivatives	Amino acids and derivatives	C20H32N6O12S2	3	27025-41-8	34503.4	63758.4	48936.9	128771	87806.4	109050	1.16256	0.0182895	-1.14546	down
Zmzn000113	L-threo-3-Methylaspartate	Amino acids and derivatives	Amino acids and derivatives	C5H9NO4	1	6061-13-8	1.66683e+06	1.73731e+06	1.59857e+06	3.53308e+06	3.75821e+06	3.02839e+06	1.28565	0.012295	-1.04462	down
Zmzp000145	Trimethyllysine	Amino acids and derivatives	Amino acids and derivatives	C9H20N2O2	3	23284-33-5	1.15154e+06	806131	775515	4.81773e+06	2.65808e+06	2.39769e+06	1.21436	0.0866169	-1.85298	down
pme3351	Allysine(6-Oxo DL-Norleucine)	Amino acids and derivatives	Amino acids and derivatives	C6H11NO3	3	1962-83-0	215059	215602	233394	448656	520373	429404	1.28982	0.00989321	-1.07443	down
MW0152904	Lys-Asp-Leu-Glu	Amino acids and derivatives	Amino acids and derivatives	C21H37N5O9	3	-	2.57987e+06	2.46201e+06	2.62021e+06	1.15965e+06	1.10793e+06	1.1392e+06	1.30675	0.000430719	1.16933	up
MW0152575	Leu-Abu-OH	Amino acids and derivatives	Amino acids and derivatives	C15H20N2O6	3	-	3.94843e+06	4.05628e+06	4.29197e+06	1.06744e+06	1.17053e+06	1.10902e+06	1.30681	0.000504043	1.87733	up
MWS201405	His-Tyr	Amino acids and derivatives	Amino acids and derivatives	C15H18N4O4	3	35979-00-1	503030	706733	642543	9	9	9	1.30868	0.00935131	16.066	up
MW0144705	Ala-Pro-Ala-Pro-Lys	Amino acids and derivatives	Amino acids and derivatives	C22H38N6O6	3	-	4.69234e+06	4.45958e+06	4.59501e+06	2.30448e+06	2.18763e+06	2.09625e+06	1.30425	1.37207e-05	1.06112	up
MW0145968	L-Asparaginyl-L-asparagine	Amino acids and derivatives	Amino acids and derivatives	C8H14N4O5	3	58471-52-6	3.65554e+07	3.46508e+07	3.57543e+07	1.70341e+07	1.55058e+07	1.61155e+07	1.30475	1.55852e-05	1.13641	up
MW0158690	Tyr-HoPhe-OH	Amino acids and derivatives	Amino acids and derivatives	C25H24N2O7	3	-	4.00526e+06	3.84326e+06	3.81541e+06	1.27531e+06	1.20365e+06	1.20046e+06	1.30767	8.0378e-05	1.6645	up
MW0148074	Cys-Trp-Ala	Amino acids and derivatives	Amino acids and derivatives	C17H22N4O4S1	3	-	6.06941e+06	5.91292e+06	5.97439e+06	2.12199e+06	2.25708e+06	2.15296e+06	1.30779	4.58436e-07	1.45892	up
MW0154289	Nap-Met-OH	Amino acids and derivatives	Amino acids and derivatives	C23H22N2O6S	3	-	318623	286256	317014	102309	102411	86216.6	1.30016	0.000405115	1.6639	up
MW0110455	Val-val	Amino acids and derivatives	Amino acids and derivatives	C10H20N2O3	3	3918-94-3	2.3953e+07	2.54813e+07	2.7423e+07	1.06788e+07	9.56345e+06	1.09358e+07	1.29866	0.00139054	1.30165	up
MW0158205	Trp-Met-Glu	Amino acids and derivatives	Amino acids and derivatives	C21H28N4O6S1	3	-	5.0452e+06	5.46645e+06	5.74946e+06	2.30242e+06	2.38291e+06	2.47704e+06	1.30155	0.00296303	1.18292	up
MW0109387	Prolylhistidine	Amino acids and derivatives	Amino acids and derivatives	C11H16N4O3	3	-	2.0785e+06	2.01883e+06	2.25778e+06	745609	841843	737334	1.30132	0.000618753	1.45082	up
MW0145991	L-Asparaginyl-L-phenylalanine	Amino acids and derivatives	Amino acids and derivatives	C13H17N3O4	3	22849-01-0	1.0798e+07	1.06785e+07	9.91526e+06	4.11819e+06	4.39807e+06	4.1366e+06	1.30516	0.000799509	1.31092	up
MW0149639	Gln-Asn-Phe-Glu	Amino acids and derivatives	Amino acids and derivatives	C23H32N6O9	3	-	252658	283685	260464	120125	121482	111741	1.30162	0.00187271	1.17314	up
MW0146309	Asp-Tyr-Thr	Amino acids and derivatives	Amino acids and derivatives	C17H23N3O8	3	-	2.54211e+07	2.74077e+07	2.87168e+07	8.81425e+06	8.88562e+06	8.95368e+06	1.30623	0.00269117	1.61328	up
MW0150461	Gly-Pro-Asn	Amino acids and derivatives	Amino acids and derivatives	C11H18N4O5	3	401570-00-1	1.23095e+07	1.11886e+07	1.32251e+07	4.51359e+06	4.42211e+06	4.41212e+06	1.30269	0.00554947	1.46009	up
MW0156916	Ser-Ser-Val-Gln-Glu	Amino acids and derivatives	Amino acids and derivatives	C21H36N6O11	3	-	52429.6	62078.8	52143.6	14484.3	16783.1	13268.4	1.29719	0.00347487	1.9038	up
MW0110295	Tyrosyl-tryptophan	Amino acids and derivatives	Amino acids and derivatives	C20H21N3O4	3	60815-41-0	1.62984e+07	1.72085e+07	1.87129e+07	6.28541e+06	6.09194e+06	6.07469e+06	1.30475	0.00363067	1.50082	up
MW0106912	Glu-Leu-Lys	Amino acids and derivatives	Amino acids and derivatives	C17H32N4O6	3	-	7.61428e+06	7.25466e+06	7.50275e+06	3.35735e+06	3.09152e+06	2.90974e+06	1.30238	1.85733e-05	1.25731	up
MW0155368	Phe-Trp-Gly	Amino acids and derivatives	Amino acids and derivatives	C22H24N4O4	3	-	324915	370066	307193	176423	194473	110228	1.17866	0.00696703	1.05865	up
Hmlp001371	Cyclo(Tyr-Ala)	Amino acids and derivatives	Amino acids and derivatives	C12H14N2O3	3	21754-26-7	2.72653e+06	2.99913e+06	2.56592e+06	615442	864248	873689	1.28458	0.000441313	1.81691	up
MW0144642	Ala-Leu-Phe-Glu	Amino acids and derivatives	Amino acids and derivatives	C23H34N4O7	3	-	585159	605859	579951	251716	243079	92737.1	1.14862	0.0149945	1.5918	up
MW0158708	TyrMe-Nap-OH	Amino acids and derivatives	Amino acids and derivatives	C29H26N2O7	3	-	622700	619991	554119	254136	287896	277027	1.29698	0.00139571	1.1334	up
MW0145774	Asn-His-Phe	Amino acids and derivatives	Amino acids and derivatives	C19H24N6O5	3	-	3.11189e+07	3.5623e+07	3.14244e+07	1.03922e+07	1.17006e+07	1.03585e+07	1.30153	0.00231906	1.59695	up
MW0145743	Asn-Glu-Phe-Lys	Amino acids and derivatives	Amino acids and derivatives	C24H36N6O8	3	-	40317.2	38348.7	43410.6	17857.3	20939.8	21560.8	1.28449	0.000525848	1.01617	up
MW0105936	Asp-Val	Amino acids and derivatives	Amino acids and derivatives	C9H16N2O5	3	13433-04-0	1.39898e+06	1.33837e+06	1.53812e+06	637891	660400	577322	1.2963	0.00188158	1.18872	up
MWS201458	Phe-Ile	Amino acids and derivatives	Amino acids and derivatives	C15H22N2O3	1	22951-94-6	1.23061e+07	1.14497e+07	2.20379e+07	7.82674e+06	7.63871e+06	6.9367e+06	1.10863	0.14769	1.03151	up
MW0155169	Phe-Gln-Thr-Lys	Amino acids and derivatives	Amino acids and derivatives	C24H38N6O7	3	-	36470.9	36240.8	32585.5	19062.1	15810.5	14869.7	1.27842	0.000490788	1.08192	up
Lmrj002261	Cyclo(Val-Ala)	Amino acids and derivatives	Amino acids and derivatives	C8H14N2O2	3	15136-27-3	477092	555309	402535	224746	207149	189531	1.26915	0.0209628	1.20733	up
MW0158347	Tyr-Ala-Arg-Asp-Glu	Amino acids and derivatives	Amino acids and derivatives	C27H40N8O11	3	-	101174	76752.8	84000.8	32380.5	45264.1	47123.5	1.22082	0.00935581	1.06992	up
MW0153535	Met-Gln-His	Amino acids and derivatives	Amino acids and derivatives	C16H26N6O5S1	3	-	2.56624e+06	2.60555e+06	2.78557e+06	586892	280636	571526	1.26192	0.000135682	2.46717	up
MW0155235	Phe-Ile-Ser	Amino acids and derivatives	Amino acids and derivatives	C18H27N3O5	3	-	6.14967e+06	9.69958e+06	9.04762e+06	2.81292e+06	2.74563e+06	2.90007e+06	1.26429	0.0372359	1.55747	up
MW0144743	Ala-Thr-Gln	Amino acids and derivatives	Amino acids and derivatives	C12H22N4O6	3	-	1.41093e+07	1.14337e+07	1.33838e+07	1.68991e+06	1.56544e+06	1.74257e+06	1.30568	0.00480478	2.96137	up
MW0110276	Tyr-Ala	Amino acids and derivatives	Amino acids and derivatives	C12H16N2O4	3	730-08-5	4.15089e+06	4.41332e+06	3.65671e+06	511428	471132	443474	1.30625	0.00355957	3.09927	up
MW0144518	Ala-Asp-Phe-Asp	Amino acids and derivatives	Amino acids and derivatives	C20H26N4O9	3	-	882118	877254	788356	353136	331878	353670	1.30314	0.00242334	1.29445	up
MW0144505	Ala-Asn-Val	Amino acids and derivatives	Amino acids and derivatives	C12H22N4O5	3	-	855193	1.00647e+06	877598	384950	335514	317367	1.29324	0.00247712	1.40021	up
MW0158705	TyrMe-Leu-OH	Amino acids and derivatives	Amino acids and derivatives	C22H26N2O7	3	-	501261	482630	337973	171615	251405	215550	1.18774	0.0318927	1.04966	up
MW0158972	Val-Gln-Met-Met-Thr	Amino acids and derivatives	Amino acids and derivatives	C24H44N6O8S2	3	-	648786	635301	576150	162168	175637	162897	1.3058	0.00175569	1.89346	up
MW0110137	Tryptophylthreonine	Amino acids and derivatives	Amino acids and derivatives	C15H19N3O4	3	-	226707	249413	174534	65847.1	73863.5	65077.6	1.28377	0.0201546	1.66776	up
MW0150014	Glu-Gly-Lys-Tyr-Glu	Amino acids and derivatives	Amino acids and derivatives	C27H40N6O11	3	-	67959.5	80346.5	64780.1	24206.9	16826.6	25447	1.27063	0.00237459	1.68044	up
MW0156019	Pro-Trp-Trp	Amino acids and derivatives	Amino acids and derivatives	C27H29N5O4	3	-	2.62312e+07	1.5039e+07	2.42199e+07	9.01708e+06	9.38568e+06	8.80969e+06	1.21016	0.0654452	1.26701	up
MW0152293	Leu-Gln-Ile-Arg	Amino acids and derivatives	Amino acids and derivatives	C23H44N8O6	3	-	208414	306151	300937	142189	102911	133417	1.20762	0.0319414	1.10733	up
MW0153776	Met-His	Amino acids and derivatives	Amino acids and derivatives	C11H18N4O3S	3	14486-12-5	3.11856e+06	1.31241e+06	2.91848e+06	323427	1.3582e+06	462251	1.04346	0.0733676	1.77742	up
MWSslk042	N-Ethylmaleimide (NEM)	Amino acids and derivatives	Amino acids and derivatives	C6H7NO2	3	128-53-0	1.18087e+07	1.01078e+07	1.1123e+07	3.97246e+06	3.97692e+06	4.44257e+06	1.29943	0.00267143	1.41479	up
pme2914	3-Hydroxy-3-methylpentane-1,5-dioic acid	Amino acids and derivatives	Amino acids and derivatives	C6H10O5	1	503-49-1	2.31387e+07	3.58239e+07	2.22385e+07	1.40101e+07	1.09725e+07	1.43355e+07	1.17379	0.0786176	1.04631	up
MW0105244	4-Hydroxyphenylacetylglycine	Amino acids and derivatives	Amino acids and derivatives	C10H11NO4	3	28116-23-6	6.46856e+06	7.01909e+06	6.44545e+06	1.86322e+06	1.80475e+06	1.549e+06	1.30321	0.000177952	1.93388	up
MW0009341	4-(Butylamino)benzoic acid	Benzene and substituted derivatives	Benzene and substituted derivatives	C11H15NO2	3	-	1.86135e+06	1.89036e+06	1.84698e+06	712014	692094	752653	1.30699	2.37785e-06	1.37622	up
MW0002110	2,3,4'-Trihydroxy-4-methoxybenzophenone	Benzene and substituted derivatives	Benzene and substituted derivatives	C14H12O5	3	-	1.64195e+06	1.55696e+06	1.51617e+06	537493	582653	542399	1.30593	0.000352006	1.50389	up
MW0112757	3-Benzoyl-6-phenyl-pyran-2,4-dione	Benzene and substituted derivatives	Benzene and substituted derivatives	C18H12O4	3	602-98-2	152863	169046	159820	53195.4	48222.1	42920.1	1.30072	0.000119268	1.73877	up
Zmhp003514	6,7,8-Tetrahydroxy-5-methoxyflavone	Flavonoids	Flavones	C16H12O6	1	-	762592	717040	650145	3.74995e+06	3.55774e+06	4.20393e+06	1.30473	0.00300397	-2.43432	down
Lmcp003402	Tamarixetin-3-O-glucoside (Tamarixin)	Flavonoids	Flavonols	C22H22O12	1	27542-39-8	1.2425e+07	1.51527e+07	1.27884e+07	3.12957e+07	2.64977e+07	2.9587e+07	1.28218	0.00162612	-1.11417	down
Wbtn006810	6,7-dihydroxy-1,3-dimethoxyxanthen-9-one*	Flavonoids	Other Flavonoids	C15H12O6	1	-	726736	650367	740720	1.49938e+06	1.55345e+06	1.48979e+06	1.30096	4.5459e-05	-1.10094	down
pmb0618	Hesperetin-8-C-glucoside-3'-O-glucoside	Flavonoids	Flavonols	C28H34O16	3	-	1.49362e+06	2.62888e+06	1.85525e+06	4.34391e+06	6.43703e+06	4.27791e+06	1.19107	0.0336408	-1.33294	down
Jmyn006493	(3R)-5,7-Dihydroxy-6,8-dimethyl-3-(4'-hydroxybenzyl)-chromone-4-one	Flavonoids	Other Flavonoids	C18H18O5	3	-	6761.64	8791.69	11019.1	63611.4	91965.9	64652.4	1.28925	0.0186226	-3.05101	down
pmb3039	Tricin-4'-O-oxalic acid-7-O-(p-coumaroyl)shikimic acid	Flavonoids	Flavones	C35H28O16	3	-	21848.7	30198.5	22432.4	73247.8	37767.5	52340.1	1.13522	0.0941582	-1.1331	down
Zmsp004363	Quercetin-3-O-(6''-O-acetyl)glucoside	Flavonoids	Flavonols	C23H22O13	3	-	397362	321496	201539	769467	817067	773629	1.21062	0.00986452	-1.35856	down
pmb0608	Chrysoeriol-7-O-(6''-malonyl)glucoside	Flavonoids	Flavones	C25H24O14	3	-	232053	167821	302588	471422	506402	481233	1.19283	0.0175577	-1.05454	down
Zmhp002640	6-Hydroxykaempferol-3-O-Rutinoside-6-O-glucoside*	Flavonoids	Flavonols	C33H40O21	1	-	774811	521376	338058	988341	2.64535e+06	1.57531e+06	1.09558	0.125491	-1.67238	down
Zmhp102730	6-Hydroxykaempferol-3,6-O-Diglucoside	Flavonoids	Flavonols	C27H30O17	3	-	2.39997e+06	2.8306e+06	2.40358e+06	4.48577e+06	6.28044e+06	5.70937e+06	1.25399	0.0243296	-1.10979	down
Hmjp003248	Luteolin-7-O-(6''-malonyl)glucuronide-5-O-rhamnoside	Flavonoids	Flavones	C30H30O19	3	-	35328.2	93965.3	119889	211780	197387	166093	1.02229	0.0301713	-1.20701	down
Lmwp003442	Amoenin	Flavonoids	Flavonols	C21H20O11	3	-	1.08814e+07	1.66113e+07	1.61415e+07	2.73994e+07	2.51635e+07	3.97713e+07	1.15887	0.0545941	-1.08141	down
Lmyp004407	Kaempferol-3-O-(2''-p-Coumaroyl)galactoside*	Flavonoids	Flavonols	C30H26O13	3	-	509489	420205	291190	506617	878599	1.13859e+06	1.0082	0.130016	-1.04767	down
Lmtp003948	3',5',5,7-Tetrahydroxy-4'-methoxyflavanone-3'-O-glucoside	Flavonoids	Flavones	C22H24O12	3	-	1.10088e+06	773589	1.06591e+06	1.31072e+06	5.19206e+06	2.68982e+06	1.01034	0.207149	-1.64447	down
pmp001311	6-Hydroxykaempferol-7,6-O-Diglucoside	Flavonoids	Flavonols	C27H30O17	3	-	4.66694e+06	3.39891e+06	3.42231e+06	8.88437e+06	8.9512e+06	5.33329e+06	1.12926	0.0695226	-1.01204	down
Smgp004575	Quercetin-5-O-β-D-glucoside	Flavonoids	Flavonols	C21H20O12	1	-	4.92251e+06	3.79205e+06	4.38018e+06	1.14901e+07	8.18336e+06	6.91905e+06	1.17809	0.0735299	-1.02203	down
mws0064	Eriodictyol (5,7,3',4'-Tetrahydroxyflavanone)*	Flavonoids	Flavanones	C15H12O6	1	552-58-9	659913	711606	666664	1.39463e+06	1.38259e+06	1.35894e+06	1.30555	1.52129e-05	-1.02101	down
MWSHY0124	Pinocembrin (Dihydrochrysin)	Flavonoids	Flavanones	C15H12O4	3	480-39-7	33687	51018.4	44843.6	144672	146803	154522	1.28353	0.00023615	-1.78354	down
mws1174	3-O-Acetylpinobanksin	Flavonoids	Flavanonols	C17H14O6	1	52117-69-8	48482.9	73317.7	122844	172679	180232	182234	1.10696	0.0451792	-1.12924	down
Smdp007779	8-Demethylfarrerol	Flavonoids	Flavanones	C16H14O5	1	-	3.34851e+06	3.4216e+06	3.17861e+06	1.33469e+06	1.20691e+06	1.31029e+06	1.30479	0.00011719	1.36894	up
Hajp008429	4',5-dihydroxy-7-methoxy-6-methylfavanone*	Flavonoids	Flavones	C17H16O5	3	-	221096	212011	219540	93357.3	81203.3	95114.2	1.30009	5.89482e-05	1.27508	up
pmb3042	Tricin-5-O-Glucoside	Flavonoids	Flavones	C23H24O12	3	32769-00-9	1.15026e+06	1.26931e+06	1.14732e+06	501032	513464	599090	1.29166	0.000308518	1.1444	up
Wayn006883	Quercetin 7-O-p-coumaroyl rhamnoside	Flavonoids	Flavonols	C30H26O13	1	-	179268	200169	174039	72102.5	71367.7	84804.9	1.29277	0.00109124	1.27775	up
Zjhp090608	Polygonatone D	Flavonoids	Other Flavonoids	C17H18O5	3	-	2.51183e+06	2.02884e+06	2.00361e+06	609432	807053	592914	1.28145	0.00533205	1.70347	up
pmc1990	4'-Hydroxy-5,7-dimethoxyflavanone	Flavonoids	Flavanones	C17H16O5	3	-	173840	159983	162098	62465.9	58320.1	55542.2	1.30445	0.000283127	1.49185	up
Hmdp001950	2',7-Dihydroxy-3',4'-dimethoxyisoflavan	Flavonoids	Other Flavonoids	C17H18O5	3	52250-35-8	3.59527e+07	3.72693e+07	3.72837e+07	8.71778e+06	9.3027e+06	8.13931e+06	1.30686	1.93624e-06	2.0787	up
Zjhp090601	5,7-dihydroxy-3-(4'-hydroxybenzyl)-chroman-4-one	Flavonoids	Other Flavonoids	C16H14O5	1	-	3.09861e+06	3.33231e+06	3.21517e+06	1.2969e+06	1.17478e+06	1.19432e+06	1.30518	9.11245e-05	1.39574	up
Wayn006761	Quercetin 5-O-p-coumaroyl rhamnoside	Flavonoids	Flavonols	C30H26O13	3	-	194714	171582	174750	72178.7	78590	76776	1.30106	0.0029727	1.2496	up
MWSHY0129	4,4'-Dihydroxy-2-methoxychalcone; Echinatin	Flavonoids	Chalcones	C16H14O4	3	34221-41-5	1.15861e+06	854246	1.07371e+06	348194	349305	416690	1.27924	0.0142246	1.47001	up
mws1397	Epicatechin gallate*	Flavonoids	Flavanols	C22H18O10	3	1257-08-5	505923	503522	537195	163407	140543	154298	1.30477	4.41316e-05	1.75493	up
Hmlp006426	4,4'-dihydroxy-2,6-dimethoxydihydrochalcone	Flavonoids	Chalcones	C17H18O5	3	151752-08-8	106767	84741.1	88540.9	37916.6	51818.9	37686.6	1.24648	0.00517316	1.13606	up
pmb3041	Tricin-7-O-saccharic acid	Flavonoids	Flavones	C23H22O14	3	-	3.25038e+06	3.3185e+06	2.53701e+06	1.2591e+06	1.24916e+06	1.49005e+06	1.2688	0.0142767	1.18741	up
pmp000120	Diosmetin-6-C-glucoside	Flavonoids	Flavones	C22H22O11	3	-	441088	574030	1.17989e+06	176635	149635	418255	1.02728	0.156432	1.55983	up
pmb3014	Luteolin-7-O-(6''-eudesmyl)glucoside	Flavonoids	Flavones	C31H30O15	3	-	120648	130331	107670	51908.7	42559.3	43463.4	1.28941	0.00272606	1.37862	up
mws0355	Catechin gallate*	Flavonoids	Flavanols	C22H18O10	3	130405-40-2	513842	533531	618362	141420	190195	162895	1.2906	0.00229158	1.75209	up
pmp000344	3',4',7-Trihydroxyflavone	Flavonoids	Flavones	C15H10O5	3	2150-11-0	144576	138352	140659	65052.5	59722	52537	1.29545	0.000296407	1.25637	up
Hmpn005101	Sieboldin	Flavonoids	Chalcones	C21H24O11	3	18777-73-6	191506	205478	228014	79344.9	76710.7	79639.5	1.30149	0.00633088	1.40693	up
Lmgp003546	4',5'-Dihydroxy-6,8-dimethoxyisoflavone-7-O-galactoside*	Flavonoids	Isoflavones	C23H24O12	3	-	613783	543978	614246	324343	159333	308153	1.14906	0.0134589	1.16212	up
Lmgp004829	5,7,4'-Trihydroxy-6,8-dimethoxyisoflavone-7-O-galactoside*	Flavonoids	Isoflavones	C23H24O12	3	-	613783	543978	614246	324343	159333	308153	1.14906	0.0134589	1.16212	up
Lmmp006709	Kaempferol-3-O-(4''-p-coumaroyl)rhamnoside	Flavonoids	Flavonols	C30H26O12	3	-	329375	421777	549628	136340	118110	143900	1.26274	0.0405203	1.70727	up
Hmcp001947	Isorhamnetin-3-O-(6''-malonyl)glucoside-7-O-rhamnoside	Flavonoids	Flavonols	C31H34O19	3	-	166904	298242	110541	78642.4	53539.6	50848.8	1.12816	0.139591	1.6532	up
mws1564	Farrerol (6,8-Dimethyl-5,7,4'-trihydroxyflavanone)*	Flavonoids	Flavanones	C17H16O5	3	24211-30-1	203084	163697	235037	84796.4	56433.9	62427.4	1.25493	0.013059	1.56318	up
mws0056	Myricetin-3-O-rhamnoside (Myricitrin)	Flavonoids	Flavonols	C21H20O12	3	17912-87-7	51871.6	76168.9	61735.5	32768	31424.6	25769.4	1.23165	0.0331561	1.07691	up
mws1073	Apigenin-6,8-di-C-glucoside (Vicenin-2)	Flavonoids	Flavones	C27H30O15	3	23666-13-9	1.64668e+06	1.49165e+06	2.06347e+06	795991	792905	549266	1.23585	0.0139668	1.28264	up
Lmbn001162	Esculetin-7-O-glucoside*	Lignans and Coumarins	Coumarins	C15H16O9	1	-	280104	274694	324967	625650	597149	632218	1.29455	0.000172554	-1.07624	down
mws4108	1-Methoxyphaseollin	Lignans and Coumarins	Coumarins	C21H20O5	3	157226-48-7	154160	174549	163391	416161	437583	458976	1.30321	0.000364299	-1.41553	down
Lbhp011920	Scopoletin 7-O-β-D-Sophoroside	Lignans and Coumarins	Coumarins	C22H28O14	3	-	4.99886e+06	4.47737e+06	4.72203e+06	2.376e+07	2.50806e+07	2.55929e+07	1.30753	0.000333419	-2.39024	down
Lhqp101805	Skimmin (7-Hydroxycoumarin-7-O-glucoside)	Lignans and Coumarins	Coumarins	C15H16O8	3	93-39-0	676010	2.34766e+06	2.66992e+06	6.3578e+06	5.81555e+06	5.89006e+06	1.08751	0.01625	-1.66566	down
Lmjp003090	Isofraxidin-7-O-glucoside	Lignans and Coumarins	Coumarins	C17H20O10	3	483-91-0	434189	264317	460693	1.24209e+06	737233	690043	1.11269	0.0913906	-1.20337	down
Lmbp003208	Fraxidin-8-O-glucoside	Lignans and Coumarins	Coumarins	C17H20O10	3	-	292847	331347	347000	793529	657905	878035	1.27645	0.0150282	-1.26217	down
Cmyn001328	Daphnin*	Lignans and Coumarins	Coumarins	C15H16O9	1	486-55-5	305264	291233	268127	641842	489440	611498	1.26555	0.0199447	-1.01125	down
MWSmce024	Scopoletin-7-O-glucoside (Scopolin)	Lignans and Coumarins	Coumarins	C16H18O9	3	531-44-2	1.61987e+07	1.49301e+07	1.62229e+07	7.85218e+07	7.64722e+07	7.84721e+07	1.30806	1.29232e-06	-2.30172	down
Zmpn002553	Cichoriin*	Lignans and Coumarins	Coumarins	C15H16O9	1	531-58-8	271801	258874	294104	569487	538051	553943	1.3002	3.89538e-05	-1.01039	down
mws1015	Esculin (6,7-Dihydroxycoumarin-6-O-glucoside)*	Lignans and Coumarins	Coumarins	C15H16O9	1	531-75-9	305264	291233	268127	641842	489440	611498	1.26555	0.0199447	-1.01125	down
Zmln002252	Sideretin (5,7,8-Trihydroxy-6-methoxycoumarin)	Lignans and Coumarins	Coumarins	C10H8O6	3	-	215298	240918	239805	446508	510547	468760	1.29439	0.00189384	-1.03458	down
MWSHC20105	4-ketopinoresinol	Lignans and Coumarins	Lignans	C20H20O7	2	66288-89-9	98048.3	108747	83623.6	36598.4	34603.4	35230.8	1.29325	0.0133519	1.44819	up
Hmgn004693	8-Hydroxy-α-conidendrin	Lignans and Coumarins	Lignans	C20H20O7	3	-	71408.8	68596	87132.8	28617.4	29541.4	25469.7	1.28951	0.0114383	1.4415	up
MWS20152	Syringaresinol	Lignans and Coumarins	Lignans	C22H26O8	3	21453-71-4	7563.77	6181.21	9937.62	4623.99	2355.56	3926.4	1.11394	0.0391742	1.11871	up
Lmbn007891	Hydroxy ricinoleic acid	Lipids	Free fatty acids	C18H34O4	2	-	1.14936e+06	1.18999e+06	1.05585e+06	2.61172e+06	2.7306e+06	2.66181e+06	1.30381	9.7722e-06	-1.23725	down
Hmqn003054	9,10,11-Trihydroxy-12-octadecenoic acid	Lipids	Free fatty acids	C18H34O5	1	61911-67-9	4.56299e+06	4.61956e+06	4.83811e+06	1.18569e+07	11256954	1.20475e+07	1.30658	0.000358891	-1.32644	down
pmn001691	9,12,13-Trihydroxy-10,15-octadecadienoic acid	Lipids	Free fatty acids	C18H32O5	1	-	7.13511e+06	6.86511e+06	7.13522e+06	1.82408e+07	1.81596e+07	1.77701e+07	1.30821	2.76249e-06	-1.35784	down
pmb0885	4-Oxo-9Z,11Z,13E,15E-Octadecatetraenoic Acid	Lipids	Free fatty acids	C18H26O3	3	-	124915	150854	134876	300313	276566	292414	1.29233	0.000124256	-1.08195	down
Rfmb087	9-Hydroxy-13-oxo-10-octadecenoic Acid	Lipids	Free fatty acids	C18H32O4	3	-	2.31136e+06	2.2952e+06	2.31334e+06	1.36284e+07	1.33189e+07	1.30189e+07	1.3087	0.000251585	-2.52996	down
Lmyn006221	Gingerglycolipid C	Lipids	Glycerol ester	C33H60O14	1	-	59656.7	58808.4	54473.3	159516	157635	132377	1.29616	0.00732609	-1.37815	down
Lmcn009539	E,E,Z-1,3,12-Nonadecatriene-5,14-diol	Lipids	Free fatty acids	C19H34O2	2	-	1.64871e+07	1.17888e+07	1.16665e+07	2.77114e+07	2.84756e+07	2.94288e+07	1.25529	0.00648634	-1.09996	down
Lmhp008833	LysoPC 16:1(2n isomer)	Lipids	LPC	C24H48NO7P	1	-	2.7869e+06	2.70789e+06	2.35504e+06	6.91129e+06	7.2542e+06	7.75813e+06	1.29959	0.000399325	-1.48175	down
pmb0296	1-Oleoyl-Sn-Glycerol	Lipids	Glycerol ester	C21H40O4	3	129784-87-8	102085	99348.1	52755.8	267841	182023	242712	1.18238	0.012693	-1.44607	down
Lmyn006011	Gingerglycolipid B	Lipids	Glycerol ester	C33H58O14	1	88168-90-5	696864	715484	623431	3.20085e+06	2.25926e+06	2.54066e+06	1.29168	0.0183064	-1.97456	down
Wagn011658	1-Palmitoyl-Sn-Glycerol 3-O-Diglucoside	Lipids	Glycerol ester	C31H58O14	1	-	193614	202525	156084	943967	1.38908e+06	1.00206e+06	1.29218	0.0210234	-2.59441	down
Wagn012030	2-Palmitoyl-Sn-Glycerol 3-O-Diglucoside	Lipids	Glycerol ester	C31H58O14	1	-	1.08819e+06	992497	1.31801e+06	3.6454e+06	4.05042e+06	3.74945e+06	1.29519	9.28592e-05	-1.7517	down
Lmyn005812	Gingerglycolipid A	Lipids	Glycerol ester	C33H56O14	1	145937-22-0	4.73337e+06	3.75844e+06	4.84414e+06	1.69192e+07	1.76014e+07	1.8686e+07	1.29915	7.75721e-05	-1.99628	down
mws0120	Choline Alfoscerate	Lipids	PC	C8H20NO6P	3	28319-77-9	1.14283e+06	1.13785e+06	1.35626e+06	2.4909e+06	6.40707e+06	7.07014e+06	1.1773	0.1022	-2.1344	down
mws1349	Dihydrosphingosine	Lipids	Sphingolipids	C18H39NO2	3	764-22-7	99214	90832.2	65097.8	159166	174681	185068	1.22584	0.00314862	-1.02419	down
MWS3083	15(S)-HETE; 15(S)-Hydroxy-5Z,8Z,11Z,13E-eicosatetraenoic acid	Lipids	Free fatty acids	C20H32O3	3	54845-95-3	164667	141940	152045	388213	381850	418765	1.30148	0.000231595	-1.37406	down
pmn001694	9,10,13-Trihydroxy-11-Octadecenoic Acid	Lipids	Free fatty acids	C18H34O5	1	29907-57-1	7.34689e+06	7.60645e+06	7.81104e+06	2.49866e+07	2.47593e+07	2.31539e+07	1.30709	0.000705754	-1.67914	down
pmn001606	Eicosenoic acid	Lipids	Free fatty acids	C20H38O2	3	26764-41-0	1.05621e+07	8.48024e+06	1.01513e+07	3.0752e+07	3.26022e+07	3.06718e+07	1.29972	1.75433e-05	-1.68741	down
MW0012218	12(S)-HpEPE	Lipids	Free fatty acids	C20H30O4	3	103239-14-1	445963	494656	443984	135799	160799	166973	1.29746	0.000367009	1.57861	up
pmp001260	N-(2-Hydroxyethyl)eicosapentaenoic acid	Lipids	Free fatty acids	C22H37NO3	3	-	199585	260648	201985	67753.8	172354	75512.7	1.04986	0.054148	1.06912	up
mws0949	8,9-Dihydroxy-5Z,11Z,14Z-eicosatrienoic acid	Lipids	Free fatty acids	C20H34O4	3	192461-96-4	84412.3	74169.8	86417.9	34178.4	43630.6	41871.3	1.27005	0.00126308	1.0336	up
Lmqp000329	5-Aminoimidazole ribonucleotide	Nucleotides and derivatives	Nucleotides and derivatives	C8H14N3O7P	1	25635-88-5	592641	810267	889238	4.90237e+06	3.70972e+06	4.70417e+06	1.29013	0.00726252	-2.53842	down
pmb0530	Nicotinic acid adenine dinucleotide	Nucleotides and derivatives	Nucleotides and derivatives	C21H27N7O14P2	3	53-84-9	36741.9	39217.7	65652.1	368609	339265	285880	1.28326	0.00316194	-2.81095	down
pme2117	Adenosine 5'-diphosphate	Nucleotides and derivatives	Nucleotides and derivatives	C10H15N5O10P2	1	58-64-0	109149	110909	115954	343082	391205	350903	1.30516	0.00307481	-1.69136	down
pme2746	Riboflavin 5'-Adenosine Diphosphate	Nucleotides and derivatives	Nucleotides and derivatives	C27H33N9O15P2	3	146-14-5	219010	227460	206367	818944	769323	744814	1.30625	0.000741792	-1.83744	down
pmb0981	Adenosine 5'-monophosphate	Nucleotides and derivatives	Nucleotides and derivatives	C10H14N5O7P	3	61-19-8	1.96702e+06	2.15529e+06	2.08309e+06	6.60512e+06	8.08267e+06	5.8078e+06	1.29064	0.0184607	-1.72372	down
MWS5083	Flavin Single Nucleotide(FMN)	Nucleotides and derivatives	Nucleotides and derivatives	C17H21N4O9P	2	6184-17-4	220274	211887	193501	771061	600221	723668	1.29613	0.00933228	-1.74346	down
pmb0532	Inosine 5'-monophosphate	Nucleotides and derivatives	Nucleotides and derivatives	C10H13N4O8P	1	131-99-7	188181	90765.5	147473	605303	611508	574731	1.25712	0.00128443	-2.07086	down
mws0675	β-Nicotinamide mononucleotide	Nucleotides and derivatives	Nucleotides and derivatives	C11H15N2O8P	3	1094-61-7	11937.3	3150.67	4206	20291.8	23664.5	34424	1.14278	0.0238044	-2.02234	down
MW0103373	3-Methyluridine	Nucleotides and derivatives	Nucleotides and derivatives	C10H14N2O6	3	2140-69-4	2.47585e+06	2.77701e+06	2.48927e+06	793092	913144	926479	1.30027	0.000915826	1.55618	up
pmb2922	Uridine 5'-diphospho-D-glucose	Nucleotides and derivatives	Nucleotides and derivatives	C15H24N2O17P2	2	133-89-1	2.16512e+06	2.26216e+06	2.34318e+06	518650	601243	605606	1.30453	7.20389e-05	1.97224	up
pme1119	Inosine	Nucleotides and derivatives	Nucleotides and derivatives	C10H12N4O5	3	58-63-9	517842	514121	664027	324366	231142	228610	1.22945	0.0101278	1.11298	up
mws0874	3'-Adenylic Acid	Nucleotides and derivatives	Nucleotides and derivatives	C10H14N5O7P	3	84-21-9	222222	249605	219827	100849	120488	71038.3	1.23038	0.00263797	1.24223	up
MW0014259	3-Oxooctadecanoic acid	Organic acids	Organic acids	C18H34O3	3	-	350987	328327	278672	1.02147e+06	750151	953146	1.2775	0.0139697	-1.50806	down
MW0168514	2-Hydroxymyristic acid	Organic acids	Organic acids	C14H28O3	3	2507-55-3	339373	346672	343464	700963	702261	678924	1.30799	0.000192319	-1.01612	down
pme2380	α-Ketoglutaric acid	Organic acids	Organic acids	C5H6O5	3	328-50-7	1.80077e+06	1.87886e+06	2.04949e+06	5.25661e+06	5.11171e+06	5.2762e+06	1.30485	9.12981e-06	-1.44927	down
mws2125	Phosphoenolpyruvate	Organic acids	Organic acids	C3H5O6P	3	138-08-9	43624.7	54360.1	55155.4	119141	126132	150918	1.27858	0.00723304	-1.37134	down
mws0159	Phenylpyruvic acid	Organic acids	Organic acids	C9H8O3	1	156-06-9	243672	260501	256788	545349	687905	691896	1.28931	0.0142865	-1.33908	down
pme0120	5-Aminovaleric acid	Organic acids	Organic acids	C5H11NO2	3	660-88-8	263001	232118	230464	674877	700387	724366	1.30382	2.68524e-05	-1.53292	down
Lmgn000224	2-Methyl-3-oxosuccinic acid	Organic acids	Organic acids	C5H6O5	3	-	260507	255070	252564	716368	624513	724867	1.30253	0.00527741	-1.42722	down
MW0118871	2-Pyridineacetic acid	Organic acids	Organic acids	C7H7NO2	1	-	1.97497e+07	1.79947e+07	1.77012e+07	7.5535e+06	8.5988e+06	9.35929e+06	1.28734	0.000335353	1.11992	up
Wayn000884	Citric acid glucoside	Organic acids	Organic acids	C12H18O12	1	-	1.6672e+07	1.95951e+07	1.96816e+07	8.39738e+06	8.32803e+06	9.04228e+06	1.29322	0.00711617	1.11854	up
mws1167	Oxalacetic acid	Organic acids	Organic acids	C4H4O5	1	328-42-7	208246	244682	228560	87956.1	113364	97596.7	1.28072	0.000988899	1.18894	up
Lmtn004049	Abscisic acid	Organic acids	Organic acids	C15H20O4	1	21293-29-8	341823	373911	310932	56682.9	49692.4	54311.2	1.30566	0.00358777	2.67565	up
pmf0420	Benzyl acetate	Organic acids	Organic acids	C9H10O2	3	140-11-4	63034.5	59232	67051	32360	28939.6	25234.1	1.28254	0.00037677	1.12947	up
Zahn007680	3.4-Methylendioxycinnamalaceton	Others	Others	C13H12O3	3	-	6623.06	9343.45	8675.72	23578.6	14988.5	18409.1	1.21337	0.0389707	-1.20923	down
Lmln001856	5,7-Dihydroxy-4-oxo-2-(3,4,5-trihydroxyphenyl)-4H-chromen-3-yl-alloside	Others	Others	C21H20O13	1	-	195619	257735	228336	513787	583760	627588	1.28021	0.00241946	-1.33952	down
Lmcp005089	6,8-Dihydroxy-2-[2-(4-methoxyphenyl)ethyl]chromone	Others	Chromone	C18H16O5	3	-	98810.3	107465	160207	306579	219549	269053	1.19274	0.012548	-1.11754	down
Hmfn000531	L-Ascorbic acid (Vitamin C)	Others	Vitamin	C6H8O6	1	50-81-7	288329	239988	261980	793256	1.20482e+06	838655	1.2775	0.0333279	-1.84376	down
Zmgn000447	3-Phospho-D-glyceric acid	Others	Saccharides	C3H7O7P	3	820-11-1	153160	267656	258114	648789	764154	679057	1.24486	0.000741305	-1.62355	down
Zmzn000079	D-Erythrose-4-phosphate	Others	Saccharides	C4H9O7P	1	585-18-2	550981	481713	493060	1.34615e+06	1.1453e+06	1.4835e+06	1.28817	0.011275	-1.38142	down
mws1155	D-Mannitol	Others	Saccharides	C6H14O6	1	69-65-8	277182	311776	300807	865262	933125	848738	1.30431	0.000546425	-1.57293	down
mws0214	D-Sorbitol	Others	Saccharides	C6H14O6	1	50-70-4	1.40296e+06	1.36079e+06	1.28508e+06	4.4618e+06	4.58421e+06	4.42129e+06	1.30748	2.59874e-06	-1.73389	down
Zmpn000095	Sorbitol-6-phosphate	Others	Saccharides	C6H15O9P	1	20479-58-7	140338	106308	129698	280980	320278	285144	1.28007	0.000558814	-1.23591	down
Zmdn004719	2-(2'-hydroxypropyl)-5-methyl-7-hydroxychromone	Others	Chromone	C13H14O4	2	-	2.32061e+06	2.16202e+06	2.13079e+06	1.07163e+06	1.10176e+06	1.06398e+06	1.30466	0.00199155	1.03057	up
Zmdp007400	4,5-dihydroxy-2,3,6-trimethoxy-9,10-dihydrophenanthrene	Others	Others	C17H18O5	3	-	3.60063e+06	3.41518e+06	3.43626e+06	1.01903e+06	1.24457e+06	1.04486e+06	1.30054	1.83281e-05	1.65955	up
Zahp007439	3,4-Methylenedioxycinnamaldehyde	Others	Aldehyde compounds	C10H8O3	3	58095-77-5	843479	773255	836904	121956	159173	136248	1.3032	0.000141425	2.5555	up
Hamp007385	5-hydroxy-7,8-dimethoxyflavanone	Others	Others	C17H16O5	3	-	209962	215787	221912	95321.2	93424.5	110296	1.29596	0.000155271	1.11489	up
MW0113116	4'-Methylacetophenone	Others	Ketone compounds	C9H10O	3	122-00-9	531412	463032	506437	132417	118526	122029	1.30517	0.00198706	2.00867	up
Zmyn000083	D-Glucose 1,6-bisphosphate	Others	Saccharides	C6H14O12P2	3	10139-18-1	350611	347039	369249	182448	167455	175710	1.30381	9.02408e-05	1.02135	up
pmb0764	4-Methyl-5-thiazoleethanol	Others	Others	C6H9NOS	3	137-00-8	1.6445e+06	1.77711e+06	1.61614e+06	528945	458711	523217	1.30369	0.000344651	1.7374	up
Zmhn002508	4-p-Cumaroyl-rhamnosyl-(1→6)-D-glucose	Phenolic acids	Phenolic acids	C21H28O12	3	-	4.34667e+06	4.62899e+06	4.34398e+06	1.30626e+07	1.28362e+07	1.35262e+07	1.30732	6.0381e-05	-1.56555	down
pmb3317	Quinacyl syringic acid	Phenolic acids	Phenolic acids	C16H20O10	3	-	349174	346756	391643	874928	814588	901642	1.30042	0.00032832	-1.25248	down
mws1200	p-Coumaric acid methyl ester	Phenolic acids	Phenolic acids	C10H10O3	3	19367-38-5	86464.9	87904.5	84269.2	177798	186916	189143	1.30661	0.000522449	-1.09858	down
Wmzn002116	3,5-Dicaffeoylquinic acid	Phenolic acids	Phenolic acids	C25H24O12	3	-	2.70969e+06	2.71359e+06	2.66783e+06	1.52204e+07	1.48069e+07	1.45708e+07	1.30868	0.000225162	-2.46257	down
MWSmce632	Vanillin acetate	Phenolic acids	Phenolic acids	C10H10O4	3	881-68-5	2.62444e+06	2.37265e+06	2.89643e+06	7.93004e+06	7.99226e+06	7.55479e+06	1.30106	1.53677e-05	-1.57251	down
Lmmn003663	5-Glucosyloxy-2-Hydroxybenzoic acid methyl ester	Phenolic acids	Phenolic acids	C14H18O9	3	-	455424	361980	352736	1.33119e+06	1.37769e+06	1.25865e+06	1.29651	4.1299e-05	-1.76156	down
Lmrn001951	(S)-2-Hydroxy-3-(4-Hydroxyphenyl)Propanoic Acid	Phenolic acids	Phenolic acids	C9H10O4	2	23508-35-2	211098	202445	203037	595350	598521	604440	1.30845	5.69036e-08	-1.54428	down
Zmln000899	Syringaldehyde-4-O-glucoside	Phenolic acids	Phenolic acids	C15H20O9	3	-	1.08155e+06	945502	1.20872e+06	2.77914e+06	2.65965e+06	2.56627e+06	1.29169	0.000111504	-1.3068	down
pmp000086	1-Feruloyl-sn-glycerol	Phenolic acids	Phenolic acids	C13H16O6	3	-	9	9	9	92651.4	63016	116029	1.30789	0.0275131	-13.2967	down
mws4085	Sinapic acid	Phenolic acids	Phenolic acids	C11H12O5	3	530-59-6	237340	218392	278616	486931	507184	500381	1.28298	0.00234844	-1.02512	down
mws0182	4-Hydroxyphenylacetic acid	Phenolic acids	Phenolic acids	C8H8O3	3	156-38-7	70786.8	71965.8	80260	164231	189690	230477	1.27813	0.0225522	-1.38982	down
pme1439	p-Coumaric acid	Phenolic acids	Phenolic acids	C9H8O3	3	501-98-4	943906	817279	1.01942e+06	3.31619e+06	2.69653e+06	2.43455e+06	1.28295	0.015	-1.60309	down
mws0011	Syringin	Phenolic acids	Phenolic acids	C17H24O9	3	118-34-3	168594	134303	172884	235417	661431	682846	1.09715	0.126505	-1.73128	down
Lmmn001643	2-Hydroxycinnamic acid*	Phenolic acids	Phenolic acids	C9H8O3	1	583-17-5	1.81759e+07	1.73109e+07	1.78415e+07	4.54897e+07	4.79322e+07	4.88617e+07	1.30718	0.000626883	-1.4158	down
MW0009708	2-Hydroxybenzyl alcohol	Phenolic acids	Phenolic acids	C7H8O2	3	90-01-7	1.87341e+06	846035	638449	2.34415e+06	2.34202e+06	2.34394e+06	1.04238	0.0850543	-1.06599	down
mws0853	Sinapyl alcohol*	Phenolic acids	Phenolic acids	C11H14O4	3	537-33-7	33303.3	38404.2	27385.8	74043.6	69489.7	66654.3	1.26335	0.00119618	-1.08482	down
Lmbn002648	α-Hydroxycinnamic Acid*	Phenolic acids	Phenolic acids	C9H8O3	1	5801-57-0	1.81759e+07	1.73109e+07	1.78415e+07	4.54897e+07	4.79322e+07	4.88617e+07	1.30718	0.000626883	-1.4158	down
MWS5206	4-Hydroxyphenyllactic Acid*	Phenolic acids	Phenolic acids	C9H10O4	1	306-23-0	171502	155769	139466	470948	484990	440944	1.29955	8.68181e-05	-1.58153	down
mws1024	p-Coumaraldehyde	Phenolic acids	Phenolic acids	C9H8O2	3	2538-87-6	15756.7	16468.2	9426.73	32956.5	36497.4	25775.9	1.17594	0.0126141	-1.19304	down
pme3083	2-(Formylamino)benzoic acid	Phenolic acids	Phenolic acids	C8H7NO3	3	3342-77-6	2.40409e+06	2.18241e+06	2.10682e+06	5.31008e+06	5.40334e+06	4.91164e+06	1.30021	0.000276897	-1.22307	down
mws1584	1,3-O-Dicaffeoylquinic Acid (Cynarin)	Phenolic acids	Phenolic acids	C25H24O12	3	30964-13-7	244734	238910	257374	1.01119e+06	1.0181e+06	1.05205e+06	1.30809	2.922e-05	-2.05598	down
Lmhn001580	Sinapoyltartaric acid	Phenolic acids	Phenolic acids	C15H16O10	3	-	245752	236805	220930	169475	103174	76689.8	1.11329	0.0429016	1.0099	up
Smnp002269	Aloesol	Phenolic acids	Phenolic acids	C13H14O4	1	104871-04-7	8.5251e+06	8.65669e+06	6.81825e+06	3.80141e+06	3.72432e+06	4.17051e+06	1.27357	0.0162134	1.03699	up
Xmbp001692	2,4,6-Trihydroxybenzoic acid	Phenolic acids	Phenolic acids	C7H6O5	1	83-30-7	638800	554959	592165	200736	244747	224718	1.2954	0.00083039	1.41401	up
Zmhn001358	4-O-Glucosyl-4-hydroxybenzoic acid	Phenolic acids	Phenolic acids	C13H16O8	2	-	964142	800007	835741	402368	398901	453477	1.28503	0.00670164	1.05106	up
mws1350	Syringaldehyde; 4-Hydroxy-3,5-Dimethoxybenzaldehyde	Phenolic acids	Phenolic acids	C9H10O4	3	134-96-3	99071.2	99106.3	85415.8	42664.3	38326.5	40915	1.29651	0.0044749	1.21806	up
MWSmce712	Ethyl phenylacetate	Phenolic acids	Phenolic acids	C10H12O2	3	101-97-3	225630	238041	231307	84076.6	34540	50123.4	1.23627	0.00475898	2.04217	up
MWS1846	Phenoxyacetic acid	Phenolic acids	Phenolic acids	C8H8O3	3	122-59-8	131286	115794	125654	63658.8	52266.4	42330.7	1.25927	0.00108503	1.23589	up
Lmsn003111	1-O-p-Coumaroyl-β-D-glucose	Phenolic acids	Phenolic acids	C15H18O8	3	7139-64-2	2.60521e+06	2.56044e+06	2.39036e+06	1.09238e+06	1.09481e+06	1.13384e+06	1.3056	0.00149706	1.18599	up
Zbln003752	2,,7-di-O-β-D-glucose-4-methoxy-9,10-dihydrophenanthrene	Quinones	PhenAnthraquinones	C27H34O11	3	-	148622	146039	144530	344257	301337	308061	1.30112	0.00567599	-1.11862	down
Zahp007129	5-Hydroxy-2,3-dihydronaphthalene-1,4-dione	Quinones	Quinones	C10H8O3	3	6312-53-4	320799	255573	306539	611732	567836	690052	1.27343	0.00345969	-1.08241	down
Zmdn006929	Aloe-Emodin-9-Anthrone	Quinones	Anthraquinone	C15H12O4	1	6247-99-0	33534	34414.2	43564.7	110327	116917	117922	1.29424	7.37303e-05	-1.63008	down
pmn001338	Rhein-8-O-glucoside	Quinones	Anthraquinone	C21H18O11	3	34298-86-7	520656	492490	448540	248102	225380	209664	1.29011	0.00153171	1.09737	up
Zmdn007287	Rhein-9-Anthrone	Quinones	Anthraquinone	C15H10O5	3	480-09-1	1.00873e+07	7.92055e+06	7.7331e+06	2.49848e+06	3.03161e+06	2.3598e+06	1.28505	0.0113326	1.70599	up
MWS20177	5-hydroxy-anthraquinone-2-carboxylic acid	Quinones	Anthraquinone	C15H8O5	3	-	265041	273457	284448	123591	115366	135289	1.2983	4.99535e-05	1.13681	up
pmn001340	Emodin-8-O-(6''-O-acetyl)glucoside	Quinones	Anthraquinone	C23H22O11	3	-	93517.7	108741	108008	29498.8	37102	29031.1	1.2929	0.000980927	1.69794	up
Zaxn006988	Isopimaric acid*	Terpenoids	Ditepenoids	C20H30O2	1	5835-26-7	905376	950382	1.01525e+06	2.66124e+06	2.38719e+06	2.31017e+06	1.30014	0.0027875	-1.35787	down
Lmyn012771	3-Oxoolean-18-en-28-oic acid (Moronic acid)*	Terpenoids	Triterpene	C30H46O3	3	6713-27-5	430854	575996	506004	629761	1.25832e+06	1.37283e+06	1.06074	0.123445	-1.108	down
Lmzn006795	3-Oxours-12-en-28-oic acid (Ursonic acid)*	Terpenoids	Triterpene	C30H46O3	3	6246-46-4	430854	575996	506004	629761	1.25832e+06	1.37283e+06	1.06074	0.123445	-1.108	down
pmn001505	Oleanolic acid-3-O-xylosyl(1→3)glucuronide	Terpenoids	Triterpene Saponin	C41H64O13	3	-	596999	756086	613569	2.01765e+06	2.01882e+06	2.15026e+06	1.29702	3.51133e-05	-1.65344	down
pmn001407	2,3,16,21-Tetrahydroxyolean-12-en-28-oic acid (Platycogenic acid C)	Terpenoids	Triterpene	C30H48O6	2	26121-81-3	75221	100353	164065	375049	292971	402762	1.20882	0.00516053	-1.65659	down
Wbmn009702	2,3,23-Trihydroxyurs-12-en-28-oic acid	Terpenoids	Triterpene	C30H48O5	3	-	74133.8	59775.8	105243	740864	572671	430114	1.27581	0.0283491	-2.86611	down
HJN110	3-Hydroxylup-20(29)-en-28-oic acid (Betulinic acid)	Terpenoids	Triterpene	C30H48O3	3	472-15-1	79725	65222.4	114978	1.33112e+06	994770	882909	1.29177	0.0173137	-3.62587	down
mws4053	3-Hydroxyurs-12-en-28-oic acid (Ursolic acid)	Terpenoids	Triterpene	C30H48O3	3	77-52-1	91139.9	93350.3	151444	1.20989e+06	829931	789039	1.28345	0.023044	-3.07397	down
Lmbn014696	Pimaric acid*	Terpenoids	Ditepenoids	C20H30O2	1	127-27-5	905376	950382	1.01525e+06	2.66124e+06	2.38719e+06	2.31017e+06	1.30014	0.0027875	-1.35787	down
MWSslk208	Kaurenoic Acid	Terpenoids	Ditepenoids	C20H30O2	1	6730-83-2	884672	865351	902805	2.54043e+06	2.41027e+06	2.61685e+06	1.30716	0.000997397	-1.51229	down
Zmjn014062	3-Hydroxydammara-21-oic acid 21,23-lactone	Terpenoids	Triterpene	C30H48O3	2	-	104809	107973	110675	9	9	9	1.30887	0.000247088	13.5483	up
