# Supplementary material for: Widely Targeted Metabolomics Analysis Revealed the Component Differences of Hemerocallis citrina Borani in Different Production Areas of Datong
Source: Foods. 2024 Oct 25;13(21):3404. doi: 10.3390/foods13213404 (PMC11545560; doi:10.3390/foods13213404)
Supplement: Supplementary file 1 [file foods-13-03404-s001.zip › Table S4.xlsx]

## Sheet: Sheet1
Index	Formula	Compounds	Class I	Class II	CAS	Level	DTJJZ-1	DTJJZ-2	DTJJZ-3	DTDLZ-1	DTDLZ-2	DTDLZ-3	VIP	P-value	Log2FC	Type
Lmhp007840	C27H52NO7P	LysoPC 19:2	Lipids	LPC	-	3	1.18714e+06	1.18476e+06	1.22289e+06	4.66149e+06	4.27613e+06	4.49677e+06	1.2228	0.00102525	1.90195	up
MW0152904	C21H37N5O9	Lys-Asp-Leu-Glu	Amino acids and derivatives	Amino acids and derivatives	-	3	2.57987e+06	2.46201e+06	2.62021e+06	279721	274042	305633	1.22307	0.000268268	-3.15634	down
Zmyn005384	C18H36O3	2R-Hydroxyoctadecanoic Acid	Lipids	Free fatty acids	26633-48-7	2	4.16376e+06	4.12529e+06	3.99439e+06	409434	391857	379342	1.22351	0.000130161	-3.37908	down
pmn001319	C22H22O8	1-O-Feruloyl-3-O-p-Coumaroylglycerol	Phenolic acids	Phenolic acids	-	3	28143.7	24938.7	23972.8	5319.15	4647.53	6348.77	1.21336	0.00135597	-2.23965	down
Lmhp011388	C21H36O4	2-α-Linolenoyl-glycerol	Lipids	Glycerol ester	55268-58-1	1	4.77841e+06	3.99553e+06	4.39723e+06	976545	882029	1.02089e+06	1.21904	0.00340931	-2.19351	down
MW0110084	C22H22N4O3	Trp-Trp	Amino acids and derivatives	Amino acids and derivatives	20696-60-0	3	6.34284e+07	6.0948e+07	6.0492e+07	4.75891e+06	4.94767e+06	5.19275e+06	1.22349	0.000203303	-3.63318	down
MW0151121	C27H42N10O6	His-Tyr-Arg-Lys	Amino acids and derivatives	Amino acids and derivatives	-	3	6.6089e+06	6.93906e+06	6.2679e+06	222992	209377	218618	1.22354	0.000914553	-4.92788	down
MW0109086	C18H28N6O4	Phe-Ala-Arg	Amino acids and derivatives	Amino acids and derivatives	-	3	1.0573e+08	1.24268e+08	1.3016e+08	5.21673e+06	4.52374e+06	4.78466e+06	1.22244	0.0040342	-4.63201	down
mws5042	C11H14N2O3	L-Glycyl-L-phenylalanine	Amino acids and derivatives	Amino acids and derivatives	721-66-4	3	1.76641e+07	1.72076e+07	2.0123e+07	669619	529606	803105	1.22009	0.00245738	-4.77954	down
MWS4354	C11H15N5O4	N6-methyladenosine	Nucleotides and derivatives	Nucleotides and derivatives	1867-73-8	1	4.38301e+07	4.63977e+07	4.70141e+07	1.74051e+07	1.43499e+07	1.53183e+07	1.21598	2.37143e-05	-1.54374	down
MW0155258	C26H32N4O4	Phe-Leu-Trp	Amino acids and derivatives	Amino acids and derivatives	-	3	7.55551e+06	8.09925e+06	7.81492e+06	1.92862e+07	2.00292e+07	1.9785e+07	1.22231	4.34471e-06	1.33237	up
Lmbn001981	C7H6O3	2,5-Dihydroxybenzaldehyde*	Phenolic acids	Phenolic acids	1194-98-5	1	1.8189e+07	1.7234e+07	1.82771e+07	4.46848e+06	5.10773e+06	4.86621e+06	1.22122	3.85543e-05	-1.89461	down
Zmhp003514	C16H12O6	6,7,8-Tetrahydroxy-5-methoxyflavone	Flavonoids	Flavones	-	1	762592	717040	650145	211807	170543	223937	1.21003	0.00091281	-1.81263	down
mws0749	C7H6O3	4-Hydroxybenzoic acid	Phenolic acids	Phenolic acids	99-96-7	1	2.30828e+07	2.23853e+07	2.30492e+07	6.18272e+06	6.24619e+06	6.1344e+06	1.22364	0.000141407	-1.88402	down
pmb0889	C18H30O2	Punicic acid (9Z,11E,13Z-octadecatrienoic acid)	Lipids	Free fatty acids	544-72-9	3	2.07844e+07	2.18955e+07	2.37855e+07	6.09799e+06	6.1846e+06	5.96041e+06	1.2214	0.00282796	-1.86526	down
MWSHY0124	C15H12O4	Pinocembrin (Dihydrochrysin)	Flavonoids	Flavanones	480-39-7	3	33687	51018.4	44843.6	88890.6	100137	80340.9	1.14704	0.00385735	1.05608	up
Zmyn004732	C18H30O3	2R-hydroxy-9Z,12Z,15Z-octadecatrienoic acid	Lipids	Free fatty acids	-	1	1.38924e+07	1.32887e+07	1.3902e+07	1.69093e+06	1.80418e+06	1.66104e+06	1.22335	0.000161041	-2.99418	down
pme0166	C6H6N4O2	1-Methylxanthine	Nucleotides and derivatives	Nucleotides and derivatives	6136-37-4	1	101944	82803.4	90652.6	40300.8	18658.4	35181.2	1.12138	0.00234953	-1.54865	down
MW0145410	C29H45N9O9	Arg-Leu-Asn-Asp-Phe	Amino acids and derivatives	Amino acids and derivatives	-	3	259494	140627	271561	739998	555030	769167	1.13269	0.00717466	1.61973	up
MW0158158	C21H24N6O6	Trp-His-Asp	Amino acids and derivatives	Amino acids and derivatives	-	3	8.10897e+07	7.67999e+07	8.47585e+07	9.26166e+06	8.58737e+06	8.64512e+06	1.22312	0.000930399	-3.19512	down
Wayn002083	C15H21NO7	N-(1-Deoxy-1-fructosyl)Phenylalanine	Nucleotides and derivatives	Nucleotides and derivatives	-	1	1.17271e+06	1.29562e+06	1.2573e+06	437899	436191	415278	1.22126	0.00140822	-1.53082	down
pmb1912	C20H23N7O7	10-Formyltetrahydrofolic Acid	Alkaloids	Alkaloids	2800-34-2	3	8.35343e+06	8.42991e+06	8.53807e+06	4.02229e+06	4.01788e+06	4.1537e+06	1.22309	5.70369e-07	-1.0542	down
MW0146256	C16H24N4O12	Asp-Ser-Glu-Asp	Amino acids and derivatives	Amino acids and derivatives	-	3	1.76631e+06	1.82906e+06	1.75777e+06	6.09566e+06	5.92213e+06	5.9734e+06	1.22345	1.29445e-05	1.74883	up
mws1349	C18H39NO2	Dihydrosphingosine	Lipids	Sphingolipids	764-22-7	3	99214	90832.2	65097.8	33797	51853.4	32755.9	1.09208	0.0272102	-1.10757	down
Zmhn002227	C17H22O10	4-O-Glucosyl-sinapate	Phenolic acids	Phenolic acids	-	3	548711	562341	484151	255086	199431	263687	1.18772	0.000860217	-1.15127	down
MW0156025	C18H23N3O7	Pro-Tyr-Asp	Amino acids and derivatives	Amino acids and derivatives	-	3	5.5387e+06	5.78637e+06	5.84204e+06	890866	744467	895572	1.22115	1.93904e-05	-2.76192	down
Lmcp003402	C22H22O12	Tamarixetin-3-O-glucoside (Tamarixin)	Flavonoids	Flavonols	27542-39-8	1	1.2425e+07	1.51527e+07	1.27884e+07	2.86721e+07	3.17434e+07	3.71842e+07	1.19478	0.0101343	1.27374	up
MW0110177	C21H37NO5	Tumonoic acid F	Organic acids	Organic acids	-	3	99413.2	104583	103764	2687.94	1209.89	1296.52	1.21453	8.29974e-05	-5.88872	down
MW0014840	C20H30O4	5S-HpEPE	Lipids	Free fatty acids	143292-98-2	3	8.15192e+06	7.49875e+06	7.97988e+06	1.37031e+06	1.49298e+06	1.32287e+06	1.22228	0.000460963	-2.49695	down
Zblp004976	C17H18O5	2,4'-Dihydroxy-4,6-dimethoxydihydrochalcone	Flavonoids	Chalcones	151752-07-7	3	8.72831e+06	8.61916e+06	8.67943e+06	1.01863e+06	2.099e+06	2.25117e+06	1.16922	0.00299874	-2.27733	down
MWSmce501	C8H8O4	Protocatechuic Acid Methyl Ester	Phenolic acids	Phenolic acids	2150-43-8	3	453530	405401	424997	105623	136876	104415	1.21156	9.54236e-05	-1.88791	down
Lmbn002648	C9H8O3	α-Hydroxycinnamic Acid*	Phenolic acids	Phenolic acids	5801-57-0	1	1.81759e+07	1.73109e+07	1.78415e+07	8.332e+06	8.43111e+06	8.4412e+06	1.22289	0.000586528	-1.08123	down
Lmmn001643	C9H8O3	2-Hydroxycinnamic acid*	Phenolic acids	Phenolic acids	583-17-5	1	1.81759e+07	1.73109e+07	1.78415e+07	8.332e+06	8.43111e+06	8.4412e+06	1.22289	0.000586528	-1.08123	down
Zadn009075	C18H32O4	Hydroperoxylinoleic acid	Lipids	Free fatty acids	34444-18-3	2	504444	501061	469756	228218	228582	230092	1.22161	0.00171839	-1.10282	down
Zmdn001564	C14H18N2O5	γ-Glutamylphenylalanine	Amino acids and derivatives	Amino acids and derivatives	7432-24-8	3	2.09715e+06	2.11431e+06	1.96228e+06	406984	433086	418653	1.22296	0.000665296	-2.29418	down
Zmdp001647	C10H18N2O5	γ-Glutamyl-L-valine	Amino acids and derivatives	Amino acids and derivatives	-	2	4.65299e+06	4.64106e+06	4.55027e+06	834075	862487	844018	1.22369	2.74343e-05	-2.44606	down
Wbtp005759	C15H10O7	1,2,5,7,8-pentahydroxy-3-methylanthracene-9,10-dione	Flavonoids	Other Flavonoids	-	1	1.28688e+08	1.30354e+08	1.28192e+08	3.28863e+07	3.51355e+07	3.84216e+07	1.22084	4.24878e-05	-1.86312	down
MW0149980	C19H26N4O7	Glu-Gln-Phe	Amino acids and derivatives	Amino acids and derivatives	-	3	4.62234e+07	4.85193e+07	4.78426e+07	2.61571e+06	2.49001e+06	2.34222e+06	1.22345	0.000191613	-4.25884	down
Zmpn003368	C18H30O3	13S-Hydroxy-9Z,11E,15Z-octadecatrienoic acid	Lipids	Free fatty acids	87984-82-5	3	1.09363e+06	1.04022e+06	1.06093e+06	489151	461381	429631	1.21822	1.39864e-05	-1.21087	down
MW0158610	C35H43N5O8	Tyr-Ser-Phe-Val-Phe	Amino acids and derivatives	Amino acids and derivatives	-	3	2.32682e+07	1.42278e+07	2.00795e+07	5.56348e+07	4.05801e+07	5.07983e+07	1.14954	0.00817864	1.35242	up
Lmhp010908	C27H54NO7P	LysoPC 19:1	Lipids	LPC	-	1	203472	146330	216054	2.06116e+06	1.88138e+06	1.98821e+06	1.21707	0.000167791	3.38971	up
Zmdn004719	C13H14O4	2-(2'-hydroxypropyl)-5-methyl-7-hydroxychromone	Others	Chromone	-	2	2.32061e+06	2.16202e+06	2.13079e+06	364731	328320	370251	1.22224	0.000611302	-2.63685	down
MW0153198	C26H46N6O10	Lys-Val-Glu-Ile-Asp	Amino acids and derivatives	Amino acids and derivatives	-	3	7.32038e+06	7.06452e+06	6.2983e+06	391270	411058	405021	1.22312	0.00222277	-4.09854	down
MW0120974	C9H7NO4	5,6-Dihydroxyindole-2-carboxylic acid	Alkaloids	Plumerane	4790-08-3	3	5.50315e+06	5.93199e+06	5.80611e+06	1.99146e+07	2.15839e+07	2.053e+07	1.22224	0.000546755	1.84707	up
pmd0143	C28H58NO7P	LysoPC 20:0	Lipids	LPC	108341-80-6	3	198215	208030	205331	770726	759573	743497	1.22338	3.59909e-05	1.8945	up
pme0428	C12H14O5	3,4,5-Trimethoxycinnamic acid	Phenolic acids	Phenolic acids	90-50-6	3	25346.3	31874.6	29025.7	10080.7	17920.1	12378.1	1.11114	0.00778775	-1.09487	down
MWS201405	C15H18N4O4	His-Tyr	Amino acids and derivatives	Amino acids and derivatives	35979-00-1	3	503030	706733	642543	1.41938e+06	1.34183e+06	1.44053e+06	1.18741	0.00149657	1.18167	up
Hmhp002807	C9H13NO5	Fulvanine A	Alkaloids	Pyrrole alkaloids	-	1	4.60633e+07	4.70585e+07	4.58119e+07	6.67076e+06	5.70829e+06	6.9118e+06	1.22158	1.88704e-07	-2.84841	down
MW0151341	C27H46N10O6	Ile-Arg-Tyr-Arg	Amino acids and derivatives	Amino acids and derivatives	-	3	160781	146353	154480	59119.8	16704.7	13006.2	1.09482	0.00955721	-2.37756	down
Lmbn007891	C18H34O4	Hydroxy ricinoleic acid	Lipids	Free fatty acids	-	2	1.14936e+06	1.18999e+06	1.05585e+06	364782	335786	390444	1.2178	0.000817386	-1.63783	down
Lmhp011549	C28H56NO7P	LysoPC 20:1	Lipids	LPC	-	1	2.59789e+06	2.5955e+06	2.46998e+06	1.12511e+07	1.0303e+07	1.08832e+07	1.22275	0.000884495	2.0816	up
MW0151470	C27H47N5O10	Ile-Ile-Glu-Glu-Val	Amino acids and derivatives	Amino acids and derivatives	-	3	1.00488e+06	920720	993150	2.19761e+06	2.12303e+06	2.06372e+06	1.2195	4.50933e-05	1.12919	up
MWS3166	C18H35NO3	N-Palmitoylglycine	Amino acids and derivatives	Amino acids and derivatives	2441-41-0	2	212763	211577	187511	20124.9	25804.8	26923.2	1.21855	0.00120277	-3.07012	down
Lmyn012771	C30H46O3	3-Oxoolean-18-en-28-oic acid (Moronic acid)*	Terpenoids	Triterpene	6713-27-5	3	430854	575996	506004	1.94959e+06	2.65336e+06	2.41146e+06	1.2081	0.0100977	2.21305	up
Lmzn006795	C30H46O3	3-Oxours-12-en-28-oic acid (Ursonic acid)*	Terpenoids	Triterpene	6246-46-4	3	430854	575996	506004	1.94959e+06	2.65336e+06	2.41146e+06	1.2081	0.0100977	2.21305	up
Hmln006813	C18H20O5	4'-hydroxy-2,4,6-trimethoxydihydrochalcone	Flavonoids	Chalcones	-	3	1.25145e+06	1.139e+06	1.10282e+06	240900	218184	218507	1.22151	0.00178434	-2.36609	down
MW0155408	C26H39N9O5	Phe-Val-His-Arg	Amino acids and derivatives	Amino acids and derivatives	-	3	336589	303593	342645	1.4336e+06	1.55207e+06	1.58995e+06	1.22128	0.000846188	2.21896	up
Waln011009	C28H54NO9P	2-(2,3-dihydroxypropoxy)-3-(((2-(dimethylamino)ethoxy)(hydroxy)phosphoryl)oxy)propyl (11Z,14Z)-octadeca-11,14-dienoate	Lipids	LPE	-	1	1.61092e+06	1.47888e+06	1.42926e+06	4.49996e+06	4.89362e+06	4.8167e+06	1.2202	0.000250511	1.65284	up
MWS04412	C8H18N2O2	N(6),N(6)-Dimethyl-L-lysine	Amino acids and derivatives	Amino acids and derivatives	2259-86-1	3	8.86883e+07	8.70153e+07	9.29498e+07	2.80451e+07	2.91488e+07	3.04025e+07	1.22205	0.000201441	-1.6168	down
Lmhp010190	C26H52NO7P	LysoPC 18:1(2n isomer)	Lipids	LPC	-	1	2.28308e+07	2.57325e+07	2.31168e+07	1.09681e+08	1.05806e+08	1.08076e+08	1.22219	8.32904e-07	2.1744	up
pmd0146	C28H54NO7P	LysoPC 20:2(2n isomer)	Lipids	LPC	-	3	1.01997e+07	1.0183e+07	1.02641e+07	4.38122e+07	4.06026e+07	4.30382e+07	1.22319	0.000890798	2.05616	up
MW0015455	C18H32O3	(10E,12Z)-9-HODE	Lipids	Free fatty acids	98524-19-7	3	169883	150249	149383	23473.4	20439.1	22875.3	1.22151	0.00211093	-2.81351	down
pmp001281	C26H52NO7P	LysoPC 18:1	Lipids	LPC	-	2	2.77706e+06	2.69449e+06	2.60338e+06	1.23889e+07	1.17309e+07	1.2016e+07	1.22318	0.000185183	2.1619	up
Lmhn002321	C21H18O12	Vnilloylcaffeoyltartaric acid	Phenolic acids	Phenolic acids	-	3	158144	194244	182370	66333.7	90289.4	63577.4	1.17809	0.00184304	-1.28007	down
Lmhp002001	C14H20N2O3	L-Valyl-L-Phenylalanine	Amino acids and derivatives	Amino acids and derivatives	3918-92-1	3	7.08399e+06	6.26022e+06	7.15674e+06	470170	445329	396169	1.2224	0.00191517	-3.96622	down
Lmbn004240	C18H34O5	9,10-Dihydroxy-12,13-epoxyoctadecanoic acid	Lipids	Free fatty acids	-	2	392815	335520	351256	82656.1	90400.3	33446.9	1.14819	0.000300008	-2.38625	down
Lmhp002764	C11H18N2O2	Cyclo(Pro-Leu)	Amino acids and derivatives	Amino acids and derivatives	5654-86-4	3	3.82948e+06	3.6435e+06	3.48658e+06	1.24787e+06	1.34275e+06	1.35663e+06	1.22051	0.000655209	-1.47327	down
Lmhp001670	C11H22N2O3	L-Valyl-L-Leucine	Amino acids and derivatives	Amino acids and derivatives	3989-97-7	3	2.49417e+07	2.15051e+07	2.19436e+07	790020	855190	955924	1.22264	0.00237584	-4.71658	down
Lmhp001732	C14H18N2O3	L-Prolyl-L-Phenylalanine	Amino acids and derivatives	Amino acids and derivatives	13589-02-1	3	3.2238e+06	3.21703e+06	3.35297e+06	303718	285279	194326	1.21642	1.50093e-06	-3.64419	down
MW0151387	C24H39N7O5S	Ile-Cys-Phe-Arg	Amino acids and derivatives	Amino acids and derivatives	-	3	163766	159811	155596	1.00841e+06	694768	693929	1.20908	0.0257321	2.32268	up
mws0260	C6H14N4O2	L-Arginine	Amino acids and derivatives	Amino acids and derivatives	74-79-3	1	3.67998e+07	3.6639e+07	3.91933e+07	1.28594e+07	1.19e+07	1.31141e+07	1.22103	0.000183866	-1.57236	down
Lmbn001162	C15H16O9	Esculetin-7-O-glucoside*	Lignans and Coumarins	Coumarins	-	1	280104	274694	324967	1.19e+06	1.21729e+06	963242	1.21254	0.00743962	1.93779	up
MW0106269	C14H28N6O4S1	Cys-Val-Arg	Amino acids and derivatives	Amino acids and derivatives	-	3	5.54654e+07	5.78354e+07	5.45971e+07	1.56363e+06	1.27768e+06	1.58916e+06	1.22282	0.000276098	-5.24398	down
Hmqn003054	C18H34O5	9,10,11-Trihydroxy-12-octadecenoic acid	Lipids	Free fatty acids	61911-67-9	1	4.56299e+06	4.61956e+06	4.83811e+06	458232	455263	459892	1.22367	0.000394441	-3.35174	down
MW0151597	C20H32N6O8	Ile-Thr-His-Asp	Amino acids and derivatives	Amino acids and derivatives	-	3	1.23804e+06	1.40867e+06	1.32045e+06	3.72817e+06	3.38969e+06	3.44974e+06	1.21822	0.000427872	1.41347	up
MWS4309	C13H15N3O3	Glycyl-tryptophan	Amino acids and derivatives	Amino acids and derivatives	2390-74-1	3	4.03859e+06	3.65898e+06	4.41019e+06	445925	560308	406902	1.21762	0.00263426	-3.09896	down
Qmxp101615	C22H36O3	Ent-3β-Acetoxyisopimar-15-8β-ol	Terpenoids	Ditepenoids	-	3	8.80084e+06	8.39748e+06	9.64148e+06	2.06448e+07	2.05084e+07	1.9508e+07	1.21662	2.53862e-05	1.1764	up
MW0149626	C23H45N11O6	Gln-Arg-Leu-Arg	Amino acids and derivatives	Amino acids and derivatives	-	3	5.4626e+06	4.31108e+06	5.95266e+06	2.36878e+07	2.3464e+07	2.56452e+07	1.21344	5.45649e-05	2.2107	up
MWSmce314	C8H7NO	Oxindole	Alkaloids	Plumerane	59-48-3	3	266894	236397	262652	9	9	9	1.22378	0.00139271	-14.792	down
MW0146023	C16H26N8O6	Asp-Arg-His	Amino acids and derivatives	Amino acids and derivatives	-	3	8.37484e+07	9.35732e+07	8.99083e+07	2.58658e+06	2.44994e+06	2.6426e+06	1.2235	0.00109156	-5.121	down
MWSmce283	C9H10O2	4'-Hydroxypropiophenone	Phenolic acids	Phenolic acids	70-70-2	3	139943	137575	150577	53186.3	50353.3	59671.2	1.21534	0.00012407	-1.3912	down
Hajp007218	C16H12O6	5,7,3',5'-tetrahydroxy-6-methylfavanone	Flavonoids	Flavones	-	1	490878	485966	429421	213485	180321	198099	1.2101	0.00134813	-1.24843	down
pme2074	C18H29NO4	Jasmonoyl-L-Isoleucine	Amino acids and derivatives	Amino acids and derivatives	120330-93-0	3	147289	134970	123622	330739	362311	338760	1.21464	0.000112377	1.34605	up
mws0791	C28H34O14	Poncirin (Isosakuranetin-7-O-neohesperidoside)	Flavonoids	Flavanones	14941-08-3	3	3.94677e+06	3.93574e+06	3.84668e+06	1.27476e+06	1.30773e+06	1.77029e+06	1.19748	0.00317267	-1.43009	down
MWS201424	C10H19N3O4	Ile-Asn	Amino acids and derivatives	Amino acids and derivatives	59652-59-4	3	1.12493e+06	1.06579e+06	1.03091e+06	154393	86457.6	145536	1.20583	1.82078e-05	-3.05967	down
MW0154289	C23H22N2O6S	Nap-Met-OH	Amino acids and derivatives	Amino acids and derivatives	-	3	318623	286256	317014	4.11831e+06	4.48014e+06	4.69831e+06	1.22285	0.00161847	3.85033	up
MW0105477	C18H28N6O4	Ala-Phe-Arg	Amino acids and derivatives	Amino acids and derivatives	-	3	1.2786e+08	1.34849e+08	1.36709e+08	4.848e+06	4.83428e+06	4.27288e+06	1.22334	0.000414225	-4.83903	down
MW0152295	C26H49N7O8	Leu-Gln-Lys-Ser-Leu	Amino acids and derivatives	Amino acids and derivatives	-	3	506169	443303	478592	1.1974e+06	1.18505e+06	1.27859e+06	1.21817	0.000105691	1.35819	up
Lmhn001580	C15H16O10	Sinapoyltartaric acid	Phenolic acids	Phenolic acids	-	3	245752	236805	220930	68213.5	65279.8	78266.2	1.21715	0.000235897	-1.7321	down
Hmhn006740	C18H14O5	Kwanzoquinone A	Quinones	Anthraquinone	-	2	1.73542e+06	1.69257e+06	1.69392e+06	714544	681244	703454	1.22298	1.84114e-06	-1.28682	down
pmb0492	C34H37N3O6	N',N'',N'''-p-Coumaroyl-cinnamoyl-caffeoyl spermidine	Alkaloids	Phenolamine	-	3	2.00235e+06	1.59025e+06	1.66266e+06	573532	566811	627639	1.21155	0.0104003	-1.57166	down
pme0040	C5H5N5	Adenine*	Nucleotides and derivatives	Nucleotides and derivatives	73-24-5	1	7.1744e+07	6.89058e+07	6.98041e+07	1.9886e+07	1.82979e+07	1.93291e+07	1.22272	9.91878e-06	-1.87154	down
MW0109110	C22H26N4O5	2-[[2-[[2-[(2-Amino-3-phenylpropanoyl)amino]acetyl]amino]-3-phenylpropanoyl]amino]acetic acid	Amino acids and derivatives	Amino acids and derivatives	59005-83-3	3	4.25346e+06	4.65001e+06	4.82227e+06	235706	207947	226277	1.22306	0.00146152	-4.35673	down
mws0255	C4H5N3O	Cytosine	Nucleotides and derivatives	Nucleotides and derivatives	71-30-7	3	4.28577e+07	5.22364e+07	5.84214e+07	9.30042e+06	6.03883e+06	5.99903e+06	1.20597	0.007601	-2.84687	down
pmn001691	C18H32O5	9,12,13-Trihydroxy-10,15-octadecadienoic acid	Lipids	Free fatty acids	-	1	7.13511e+06	6.86511e+06	7.13522e+06	320484	302638	333967	1.22356	0.000155965	-4.46487	down
MWSmce024	C16H18O9	Scopoletin-7-O-glucoside (Scopolin)	Lignans and Coumarins	Coumarins	531-44-2	3	1.61987e+07	1.49301e+07	1.62229e+07	3.45226e+07	3.22299e+07	2.96636e+07	1.21102	0.0042329	1.02585	up
MW0109087	C16H21N3O6	Phe-Ala-Asp	Amino acids and derivatives	Amino acids and derivatives	-	3	1.37357e+07	1.22875e+07	1.38638e+07	2.92764e+07	2.88452e+07	2.78026e+07	1.21661	2.51908e-05	1.10715	up
pme0120	C5H11NO2	5-Aminovaleric acid	Organic acids	Organic acids	660-88-8	3	263001	232118	230464	62514.2	43361	67687.2	1.20028	0.000278953	-2.06369	down
Zbzp007301	C18H28O3	2-Methoxy-6-undecyl-1,4-benzoquinone	Quinones	Quinones	-	3	1.50855e+06	1.49178e+06	1.46469e+06	79981.5	71165.4	74661.6	1.22346	4.46601e-05	-4.3055	down
pme3033	C4H9NO2	N,N-Dimethylglycine*	Amino acids and derivatives	Amino acids and derivatives	1118-68-9	3	8.49401e+06	8.67359e+06	8.98101e+06	2.97222e+06	2.27296e+06	2.17977e+06	1.20922	0.00014826	-1.81628	down
MWS00204g	C4H9NO2	N-Ethylglycine*	Amino acids and derivatives	Amino acids and derivatives	627-01-0	3	8.49401e+06	8.67359e+06	8.98101e+06	2.97222e+06	2.27296e+06	2.17977e+06	1.20922	0.00014826	-1.81628	down
pmd0147	C28H54NO7P	LysoPC 20:2	Lipids	LPC	-	3	1.01759e+07	1.01278e+07	1.05764e+07	4.53236e+07	4.22234e+07	4.08195e+07	1.22246	0.00150672	2.05552	up
mws1068	C15H10O6	Kaempferol (3,5,7,4'-Tetrahydroxyflavone)	Flavonoids	Flavonols	520-18-3	1	1.35596e+07	1.41015e+07	1.47888e+07	2.26677e+06	2.08432e+06	1.99033e+06	1.22239	0.000511575	-2.74289	down
Lmrj002087	C10H18N2O5	L-Isoleucyl-L-Aspartate	Amino acids and derivatives	Amino acids and derivatives	-	3	1.34403e+07	1.39068e+07	1.50895e+07	899441	949862	839861	1.22304	0.00131556	-3.98008	down
Lmhp010515	C25H52NO7P	LysoPC 17:0(2n isomer)	Lipids	LPC	-	1	1.45624e+06	1.43417e+06	1.72887e+06	6.8181e+06	6.31903e+06	7.0854e+06	1.21854	0.000443664	2.13023	up
pmb0863	C24H46NO7P	LysoPC 16:2(2n isomer)	Lipids	LPC	-	1	466413	480628	579582	1.20306e+06	1.26111e+06	1.58188e+06	1.19436	0.0132306	1.40617	up
Wayn001257	C12H23NO7	N-(1-Deoxy-1-fructosyl)Leucine	Nucleotides and derivatives	Nucleotides and derivatives	-	1	1.31172e+08	1.20664e+08	148227132	4.28152e+07	4.1598e+07	3.92894e+07	1.21641	0.00678859	-1.69335	down
Waln010743	C28H54NO9P	1-(2,3-dihydroxypropoxy)-3-(((2-(dimethylamino)ethoxy)(hydroxy)phosphoryl)oxy)propan-2-yl (11Z,14Z)-octadeca-11,14-dienoate	Lipids	LPE	-	1	1.66147e+07	1.18092e+07	1.05557e+07	4.56483e+07	4.50157e+07	4.49422e+07	1.19629	0.00291621	1.79863	up
Wbmn009893	C22H34O6	3-Acetoxy-9,13-epoxy-16-hydroxy-labda-15,16-olide	Terpenoids	Ditepenoids	-	3	145219	152701	186315	20782.1	25622.1	19718.8	1.21642	0.00717975	-2.87248	down
pmb2221	C18H39NO3	4-Hydroxysphinganine	Lipids	Sphingolipids	554-62-1	3	1.34003e+07	1.34617e+07	1.50887e+07	4.76925e+06	4.61855e+06	5.02184e+06	1.21935	0.00257291	-1.54166	down
pmb2406	C25H52NO7P	LysoPC 17:0	Lipids	LPC	50930-23-9	3	9.92574e+06	9.75472e+06	1.00514e+07	3.54045e+07	3.35364e+07	3.52691e+07	1.22323	0.000466533	1.80941	up
MW0001385	C10H10N2	1,5-Naphthalenediamine	Benzene and substituted derivatives	Benzene and substituted derivatives	-	3	1.14901e+07	1.13416e+07	1.17031e+07	2.28674e+06	2.25416e+06	2.46561e+06	1.223	1.60978e-06	-2.30129	down
pmb2636	C20H32O4	8,15-Dihydroxy-5,9,11,13-eicosatetraenoic acid	Lipids	Free fatty acids	77667-08-4	3	507275	517224	544380	186546	183124	128163	1.19683	0.000328438	-1.656	down
MW0156875	C22H32N4O8	Ser-Phe-Ile-Asp	Amino acids and derivatives	Amino acids and derivatives	-	3	1.98978e+06	1.87252e+06	2.13862e+06	5.75897e+06	5.09597e+06	5.64599e+06	1.21691	0.0012502	1.45929	up
MW0002110	C14H12O5	2,3,4'-Trihydroxy-4-methoxybenzophenone	Benzene and substituted derivatives	Benzene and substituted derivatives	-	3	1.64195e+06	1.55696e+06	1.51617e+06	412275	425382	421880	1.22293	0.000922778	-1.90439	down
pmn001506	C36H58O8	Oleanolic acid-3-O-glucoside	Terpenoids	Triterpene Saponin	3391-80-8	3	467423	497732	503867	1.75127e+06	1.6134e+06	1.73639e+06	1.22192	0.000696595	1.79594	up
MW0145796	C25H40N6O6	Asn-Ile-Phe-Lys	Amino acids and derivatives	Amino acids and derivatives	-	3	124479	128378	138143	25474	24683.7	25467.6	1.22285	0.00143377	-2.37023	down
MW0112757	C18H12O4	3-Benzoyl-6-phenyl-pyran-2,4-dione	Benzene and substituted derivatives	Benzene and substituted derivatives	602-98-2	3	152863	169046	159820	641649	730081	697309	1.22118	0.00180089	2.10267	up
MWS201400	C16H21N3O3	Val-Trp	Amino acids and derivatives	Amino acids and derivatives	24587-37-9	3	3.96869e+06	3.9225e+06	3.95549e+06	389940	441518	539516	1.2192	4.24688e-05	-3.11121	down
MW0152957	C17H28N6O6	Lys-Glu-His	Amino acids and derivatives	Amino acids and derivatives	-	3	2.17733e+07	2.15563e+07	2.12813e+07	4.44399e+07	4.48332e+07	4.5023e+07	1.22354	8.19047e-08	1.05557	up
MWSmce689	C19H32O2	Methyl linolenate	Lipids	Free fatty acids	301-00-8	3	96859.1	95320.1	109999	46580.9	47600.6	54092.3	1.20399	0.00237348	-1.02714	down
Zmyn004676	C18H30O3	17-Hydroxylinolenic acid	Lipids	Free fatty acids	-	1	3.19486e+06	3.33766e+06	3.20567e+06	1.19769e+06	1.20805e+06	1.2587e+06	1.22269	8.6065e-05	-1.41006	down
pme0193	C5H10N2O3	L-Glutamine	Amino acids and derivatives	Amino acids and derivatives	56-85-9	1	1.46437e+07	1.48218e+07	1.47651e+07	1.977e+06	1.58959e+06	1.61229e+06	1.22114	8.19729e-06	-3.09433	down
Zmdp001857	C14H18N2O6	γ-Glutamyltyrosine	Amino acids and derivatives	Amino acids and derivatives	7432-23-7	3	4.41955e+06	4.77361e+06	4.60777e+06	1.20181e+06	1.39057e+06	1.4453e+06	1.218	2.97375e-05	-1.77317	down
MW0145889	C24H45N7O8	Asn-Ser-Lys-Ile-Val	Amino acids and derivatives	Amino acids and derivatives	-	3	1.23449e+06	1.20647e+06	1.11308e+06	6.66985e+06	5.96215e+06	6.68082e+06	1.2218	0.00166043	2.44203	up
Lmhp011562	C21H36O4	1-α-Linolenoyl-glycerol	Lipids	Glycerol ester	-	1	3.25085e+07	3.15891e+07	2.95221e+07	7.00074e+06	6.75438e+06	7.0871e+06	1.22268	0.00117016	-2.1673	down
MW0153025	C22H42N8O7	Lys-Leu-Arg-Asp	Amino acids and derivatives	Amino acids and derivatives	-	3	126284	119617	127045	48654.5	44944.4	45289.2	1.22129	9.71621e-05	-1.42504	down
Lmhp002031	C12H24N2O3	L-Leucyl-L-Leucine	Amino acids and derivatives	Amino acids and derivatives	3303-31-9	3	1.52108e+07	2.25247e+07	2.28738e+07	1.59653e+06	1.6462e+06	602873	1.18695	0.015618	-3.97826	down
MW0109387	C11H16N4O3	Prolylhistidine	Amino acids and derivatives	Amino acids and derivatives	-	3	2.0785e+06	2.01883e+06	2.25778e+06	717614	855520	711579	1.21305	0.000243442	-1.4759	down
MWS0274	C9H10O3	DL-3-Phenyllactic acid	Organic acids	Organic acids	828-01-3	1	815339	715216	640915	392472	332759	356706	1.18901	0.01182	-1.00506	down
pme3337	C14H17N5O8	Succinyladenosine	Nucleotides and derivatives	Nucleotides and derivatives	4542-23-8	1	1.42043e+06	1.56438e+06	1.52784e+06	127576	99071.2	102694	1.22125	0.000620762	-3.77632	down
pmc0281	C15H21N5O8	Ribosyladenosine	Nucleotides and derivatives	Nucleotides and derivatives	-	3	2.36526e+06	2.42226e+06	2.49864e+06	1.11979e+06	1.09889e+06	1.04861e+06	1.2214	6.11621e-05	-1.15706	down
pmb0862	C20H42NO7P	LysoPC 12:0	Lipids	LPC	20559-18-6	1	2.59136e+06	2.15251e+06	2.46889e+06	5.76104e+06	5.19002e+06	5.01128e+06	1.20549	0.00113407	1.14605	up
MW0014259	C18H34O3	3-Oxooctadecanoic acid	Organic acids	Organic acids	-	3	350987	328327	278672	56767.9	79343.7	60125.5	1.20928	0.00370526	-2.28741	down
mws0629	C13H16N2O5	L-Aspartyl-L-Phenylalanine	Amino acids and derivatives	Amino acids and derivatives	13433-09-5	1	1.07068e+07	1.05729e+07	1.15944e+07	867057	904893	864141	1.22342	0.000992646	-3.64048	down
MW0168514	C14H28O3	2-Hydroxymyristic acid	Organic acids	Organic acids	2507-55-3	3	339373	346672	343464	76283.4	83850	75338	1.22251	3.39805e-07	-2.12833	down
pmb2507	C5H11O7P	2-Deoxyribose-1-phosphate	Nucleotides and derivatives	Nucleotides and derivatives	17210-42-3	3	2.50692e+06	2.34542e+06	2.34969e+06	293797	305398	294371	1.22347	0.000603207	-3.01076	down
Zmjn004133	C18H32O4	9S-Hydroperoxy-10E,12Z-octadecadienoic acid	Lipids	Free fatty acids	5502-91-0	3	5.32983e+06	5.03036e+06	4.96821e+06	653214	672304	707147	1.22322	0.000508349	-2.91476	down
pme3017	C4H9NO2	2-Aminoisobutyric acid*	Organic acids	Organic acids	62-57-7	3	3.12948e+07	3.55211e+07	3.13095e+07	1.09765e+07	1.18767e+07	1.25031e+07	1.21632	0.0022912	-1.47266	down
MW0158719	C28H24N2O7	Tyr-Nap-OH	Amino acids and derivatives	Amino acids and derivatives	-	3	1.84938e+06	1.85886e+06	1.73226e+06	783946	722067	777618	1.21987	0.000225457	-1.25241	down
Lmrj002793	C14H16N2O4	Cyclo(Phe-Glu)	Amino acids and derivatives	Amino acids and derivatives	-	2	9.08467e+06	9.79921e+06	9.39007e+06	653599	740657	779363	1.22264	0.00039396	-3.7013	down
pmb0865	C26H48NO7P	LysoPC 18:3(2n isomer)	Lipids	LPC	-	1	809562	806152	868964	3.56868e+06	3.37048e+06	3.76292e+06	1.22197	0.00127458	2.10676	up
mws0724	C10H13N5O6	8-Hydroxyguanosine	Nucleotides and derivatives	Nucleotides and derivatives	3868-31-3	1	508089	394583	432837	154069	158727	159671	1.21131	0.0129876	-1.4991	down
MW0145991	C13H17N3O4	L-Asparaginyl-L-phenylalanine	Amino acids and derivatives	Amino acids and derivatives	22849-01-0	3	1.0798e+07	1.06785e+07	9.91526e+06	2.50388e+07	2.70996e+07	2.5076e+07	1.21959	0.000529089	1.29848	up
Wmzn002116	C25H24O12	3,5-Dicaffeoylquinic acid	Phenolic acids	Phenolic acids	-	3	2.70969e+06	2.71359e+06	2.66783e+06	8.34293e+06	8.26021e+06	8.42206e+06	1.2237	1.56469e-05	1.62897	up
pmb3042	C23H24O12	Tricin-5-O-Glucoside	Flavonoids	Flavones	32769-00-9	3	1.15026e+06	1.26931e+06	1.14732e+06	189279	146150	207056	1.21562	0.000301168	-2.71701	down
MA10074217	C9H7NO	4-Hydroxyquinoline	Alkaloids	Quinoline alkaloids	611-36-9	3	432043	390802	368927	193365	179804	178655	1.21243	0.0050496	-1.11083	down
mws0983	C20H39NO2	N-Oleoylethanolamine	Alkaloids	Alkaloids	111-58-0	1	63790.5	59106.6	58316.9	23538.2	22125.1	25169.8	1.21784	0.000316765	-1.3552	down
MW0149639	C23H32N6O9	Gln-Asn-Phe-Glu	Amino acids and derivatives	Amino acids and derivatives	-	3	252658	283685	260464	119943	109160	119719	1.21601	0.00143286	-1.19174	down
MWS201381	C14H17N3O4	Ser-Trp	Amino acids and derivatives	Amino acids and derivatives	94421-70-2	3	5.5814e+06	5.60711e+06	6.16656e+06	626425	506400	624522	1.221	0.000895264	-3.30389	down
Zmyn004449	C18H30O4	9-Hydroxy-12-oxo-10(E),15(Z)-octadecadienoic acid	Lipids	Free fatty acids	-	2	2.39264e+06	2.51029e+06	2.22634e+06	143460	138561	139177	1.22338	0.00134968	-4.08118	down
MW0118871	C7H7NO2	2-Pyridineacetic acid	Organic acids	Organic acids	-	1	1.97497e+07	1.79947e+07	1.77012e+07	3.72644e+07	4.13653e+07	3.84247e+07	1.21455	0.000630684	1.07803	up
pme1210	C5H11NO2S	L-Methionine	Amino acids and derivatives	Amino acids and derivatives	63-68-3	3	3.63264e+06	3.88277e+06	4.07165e+06	313503	248129	342691	1.21992	0.000803328	-3.67953	down
pmb2804	C18H32O4	13S-Hydroperoxy-9Z,11E-octadecadienoic acid	Lipids	Free fatty acids	33964-75-9	3	14067099	1.3771e+07	1.4041e+07	1.75207e+06	1.65364e+06	1.60004e+06	1.2234	2.49239e-06	-3.06457	down
Lmmp001993	C19H34N4O3	Dihydrocaffeoylspermine	Alkaloids	Phenolamine	-	3	6.21615e+06	6.85531e+06	6.60345e+06	2.99381e+06	3.06615e+06	2.9677e+06	1.22014	0.00222949	-1.12393	down
MWSmce632	C10H10O4	Vanillin acetate	Phenolic acids	Phenolic acids	881-68-5	3	2.62444e+06	2.37265e+06	2.89643e+06	258103	260574	234411	1.22187	0.00392364	-3.38978	down
Lmsn004797	C21H24O11	3-Hydroxyphloretin-4'-O-glucoside	Flavonoids	Chalcones	-	3	177387	190110	165359	71635.5	73804.6	74042.7	1.2184	0.00428337	-1.27964	down
NK10251888	C8H18N4O2	NG,NG-Dimethyl-L-arginine	Amino acids and derivatives	Amino acids and derivatives	30315-93-6	3	729408	631854	834397	268616	374443	303559	1.17305	0.00775139	-1.2138	down
Zahp007439	C10H8O3	3,4-Methylenedioxycinnamaldehyde	Others	Aldehyde compounds	58095-77-5	3	843479	773255	836904	243488	234215	248421	1.22207	0.00109619	-1.75663	down
Qmgp102003	C29H41NO4	O-Acetyljervine	Alkaloids	Steroid alkaloids	14788-78-4	1	6.86523e+06	7.45128e+06	8.18558e+06	2.38258e+07	2.38192e+07	1.97673e+07	1.21088	0.00509881	1.58295	up
pme0321	C21H20O10	Kaempferol-7-O-rhamnoside	Flavonoids	Flavonols	20196-89-8	3	375478	398011	405255	158958	165079	177729	1.21849	0.000110607	-1.23216	down
MW0155333	C31H41N5O9	Phe-Ser-Leu-Phe-Asp	Amino acids and derivatives	Amino acids and derivatives	-	3	173020	179441	139733	452658	470038	479877	1.21002	0.00010178	1.51078	up
MW0168670	C18H28O2	9,12-Octadecadiynoic Acid	Lipids	Free fatty acids	2012-14-8	3	1.00159e+07	1.20191e+07	1.70462e+07	1.64032e+06	1.47578e+06	2.58097e+06	1.19005	0.0307228	-2.77819	down
Lmhp009590	C25H50NO7P	LysoPC 17:1	Lipids	LPC	-	1	984223	901047	960018	4.11745e+06	3.72157e+06	4.10506e+06	1.22169	0.0013298	2.06965	up
MW0157590	C20H38N8O8	Thr-Asp-Lys-Arg	Amino acids and derivatives	Amino acids and derivatives	-	3	143713	149671	157308	23108.6	23546.8	24294.5	1.22318	0.000891228	-2.66727	down
pmb1096	C8H7N	Indole	Alkaloids	Plumerane	120-72-9	3	2.29829e+07	2.12473e+07	2.20083e+07	1.00017e+07	8.93361e+06	9.85735e+06	1.21759	9.05358e-05	-1.20197	down
MW0153693	C19H26N4O5S1	Met-Trp-Ser	Amino acids and derivatives	Amino acids and derivatives	-	3	4.92063e+07	5.13792e+07	4.88474e+07	2.54397e+06	2.36224e+06	2.31108e+06	1.2235	0.000251374	-4.3719	down
MW0147984	C18H28N6O4S1	Cys-Arg-Phe	Amino acids and derivatives	Amino acids and derivatives	-	3	2.97679e+07	2.97938e+07	3.05063e+07	2.80866e+06	2.52273e+06	2.84726e+06	1.22315	6.2302e-06	-3.46108	down
MW0158979	C26H47N9O9	Val-Glu-Arg-Gln-Val	Amino acids and derivatives	Amino acids and derivatives	-	3	196450	246430	278293	630422	534204	614386	1.18706	0.00094524	1.30266	up
MW0157549	C22H40N8O9	Thr-Arg-Gly-Glu-Val	Amino acids and derivatives	Amino acids and derivatives	-	3	133454	119492	119994	939005	798419	920073	1.22136	0.00306152	2.83305	up
MW0146309	C17H23N3O8	Asp-Tyr-Thr	Amino acids and derivatives	Amino acids and derivatives	-	3	2.54211e+07	2.74077e+07	2.87168e+07	8.7896e+06	8.53295e+06	8.80805e+06	1.22122	0.00249694	-1.64187	down
pme2758	C5H9NO5	4-Hydroxy-L-glutamic acid	Amino acids and derivatives	Amino acids and derivatives	3913-68-6	1	7.71151e+06	7.48117e+06	8.6357e+06	3.64173e+06	4.07361e+06	3.5762e+06	1.20856	0.00244701	-1.07744	down
pmn001694	C18H34O5	9,10,13-Trihydroxy-11-Octadecenoic Acid	Lipids	Free fatty acids	29907-57-1	1	7.34689e+06	7.60645e+06	7.81104e+06	672318	690612	708388	1.22359	0.000352268	-3.45816	down
MW0144694	C24H40N8O5	Ala-Phe-Lys-Arg	Amino acids and derivatives	Amino acids and derivatives	-	3	525294	559815	547124	144510	148150	151195	1.22306	0.000433285	-1.87869	down
MW0169576	C19H35NO3	N-pentadecanoyl-L-Homoserine lactone	Amino acids and derivatives	Amino acids and derivatives	-	3	16303.7	18401.5	15094.3	57396.9	61351.9	62630.3	1.21802	8.06e-05	1.86481	up
pma1303	C24H46NO7P	LysoPC 16:2	Lipids	LPC	-	1	1.32603e+06	1.38772e+06	1.43477e+06	7.69794e+06	7.22576e+06	6.91683e+06	1.22251	0.00123671	2.39634	up
MW0150193	C25H36N4O10	Glu-Tyr-Ile-Glu	Amino acids and derivatives	Amino acids and derivatives	-	3	101635	100307	107284	389925	354492	379416	1.22203	0.00101921	1.86169	up
mws2627	C16H12O7	Tamarixetin (3,3',5,7-Tetrahydroxy-4'-Methoxyflavone)	Flavonoids	Flavonols	603-61-2	1	1.28972e+07	1.19025e+07	1.21819e+07	2.08411e+06	2.37626e+06	2.29666e+06	1.22207	0.000360213	-2.45235	down
mws0126	C26H54NO7P	LysoPC 18:0	Lipids	LPC	19420-57-6	2	3.53725e+07	3.33824e+07	3.55739e+07	8.56981e+07	8.21648e+07	8.47819e+07	1.22201	1.05067e-05	1.27597	up
pmb0532	C10H13N4O8P	Inosine 5'-monophosphate	Nucleotides and derivatives	Nucleotides and derivatives	131-99-7	1	188181	90765.5	147473	4.73044e+06	4.63473e+06	4.12191e+06	1.21429	0.00154054	4.98316	up
Hmbn002692	C22H30O14	6'-O-Feruloyl-D-sucrose	Phenolic acids	Phenolic acids	118230-77-6	3	337265	379159	371288	41789.2	40210.7	62101.7	1.21188	0.000177569	-2.91614	down
MW0155834	C16H24N6O5	Pro-Gln-His	Amino acids and derivatives	Amino acids and derivatives	-	3	3.5039e+07	3.30106e+07	4.19699e+07	1.74019e+06	917142	7.37203e+06	1.11715	0.000868232	-3.45546	down
MW0151553	C26H43N5O5	Ile-Phe-Val-Lys	Amino acids and derivatives	Amino acids and derivatives	-	3	949009	933193	944097	130927	122365	128248	1.22354	4.42372e-07	-2.88901	down
pme3011	C4H9NO2	γ-Aminobutyric acid	Organic acids	Organic acids	56-12-2	3	2.21135e+06	2.38337e+06	2.37769e+06	974855	974500	883322	1.21875	0.000187002	-1.29949	down
Smnp002269	C13H14O4	Aloesol	Phenolic acids	Phenolic acids	104871-04-7	1	8.5251e+06	8.65669e+06	6.81825e+06	1.14101e+06	1.15905e+06	1.3575e+06	1.21757	0.00692934	-2.71409	down
MW0107715	C15H30N6O4S1	Leu-Cys-Arg	Amino acids and derivatives	Amino acids and derivatives	-	3	7.72903e+07	7.74078e+07	8.56357e+07	6.12343e+06	6.73052e+06	6.08102e+06	1.223	0.00132353	-3.66591	down
mws1189	C6H10O7	D-Galacturonic acid*	Others	Saccharides	685-73-4	3	476848	476332	468416	218012	193089	202111	1.21933	0.000177134	-1.21305	down
MW0158878	C21H30N4O7	Val-Ala-Phe-Asp	Amino acids and derivatives	Amino acids and derivatives	-	3	127711	122846	114987	1.22357e+06	968742	970870	1.22022	0.00803385	3.11326	up
mws0066	C16H12O7	Isorhamnetin; 3'-Methoxy-3,4',5,7-Tetrahydroxyflavone	Flavonoids	Flavonols	480-19-3	1	2.98952e+07	3.00361e+07	2.7242e+07	6.05882e+06	6.23642e+06	6.1528e+06	1.22271	0.00152417	-2.24042	down
pmd0136	C26H54NO7P	LysoPC 18:0(2n isomer)	Lipids	LPC	-	1	3.07163e+07	3.15161e+07	3.38107e+07	8.55787e+07	8.37029e+07	7.77918e+07	1.2193	0.00063191	1.36319	up
mws4176	C12H16N2O3	L-Alanyl-L-Phenylalanine	Amino acids and derivatives	Amino acids and derivatives	3061-90-3	3	1.02349e+07	9.32932e+06	9.18379e+06	2.39119e+06	1.97965e+06	2.08639e+06	1.21907	0.000618489	-2.15448	down
MW0109935	C10H20N2O4	Threoninyl-Isoleucine	Amino acids and derivatives	Amino acids and derivatives	-	3	1.27415e+07	1.26349e+07	1.4729e+07	3.09495e+07	2.42892e+07	2.58286e+07	1.18695	0.0137061	1.01532	up
MW0140153	C20H30O3	14(15)-EpETE	Lipids	Free fatty acids	-	3	563580	535999	617510	15003.5	15243.4	17966.2	1.22287	0.0018204	-5.15439	down
MWStz091	C8H12N2O2	Cyclo(L-Ala-L-Pro)	Amino acids and derivatives	Amino acids and derivatives	36357-32-1	3	516485	423649	504437	225134	219810	218944	1.20794	0.0120323	-1.12163	down
MWSmce490	C8H8O4	2',4',6'-Trihydroxyacetophenone	Phenolic acids	Phenolic acids	480-66-0	3	43705.8	48268.9	44237.7	189334	231627	261668	1.21448	0.0127003	2.32525	up
Waln011524	C26H54NO9P	1-(2,3-dihydroxypropoxy)-3-(((2-(dimethylamino)ethoxy)(hydroxy)phosphoryl)oxy)propan-2-yl palmitate	Lipids	LPE	-	1	120460	109235	112297	436143	491578	437558	1.22071	0.00217765	1.99716	up
Zmyn005252	C17H34O3	3-Hydroxy-palmitic acid methyl ester	Lipids	Free fatty acids	51883-36-4	1	532745	579848	536671	91549	96116.3	73410.3	1.21838	0.000161905	-2.65928	down
Hmhn006723	C16H14O6	Disporopsin	Flavonoids	Flavones	-	3	5.43457e+07	5.53959e+07	5.16489e+07	9.37769e+06	9.28978e+06	8.71213e+06	1.22304	0.000424332	-2.55938	down
pme0021	C9H11NO2	L-Phenylalanine	Amino acids and derivatives	Amino acids and derivatives	63-91-2	1	1.84641e+06	1.85193e+06	1.84699e+06	582959	612968	637533	1.2225	0.000137192	-1.5967	down
Lmfn003630	C20H18O12	Myricetin-3-O-xyloside	Flavonoids	Flavonols	-	3	117578	121898	111058	1.00258e+06	1.02842e+06	758784	1.21802	0.0108966	2.99253	up
MWS20177	C15H8O5	5-hydroxy-anthraquinone-2-carboxylic acid	Quinones	Anthraquinone	-	3	265041	273457	284448	98711.2	89786.2	86212.7	1.21968	3.65245e-05	-1.58289	down
Lmxp000939	C5H5N5	Zarzissine*	Alkaloids	Alkaloids	160568-14-9	1	6.61232e+07	6.30882e+07	6.41048e+07	1.89032e+07	1.85686e+07	1.89372e+07	1.22345	0.000309557	-1.77697	down
MW0145437	C18H33N9O4	Arg-Lys-His	Amino acids and derivatives	Amino acids and derivatives	-	3	3.19631e+06	2.85376e+06	3.06557e+06	5.93726e+06	6.61513e+06	6.79645e+06	1.21175	0.00241868	1.08583	up
MW0154092	C27H39NO4	n-(alpha-Linolenoyl) tyrosine	Amino acids and derivatives	Amino acids and derivatives	259143-19-6	3	945616	966635	1.00629e+06	38821.3	31061.9	32284.7	1.22269	0.000287021	-4.83623	down
MW0159199	C22H28N6O4	Val-Trp-His	Amino acids and derivatives	Amino acids and derivatives	-	3	1.09214e+08	9.04972e+07	7.30199e+07	2.89284e+06	2.46863e+06	3.04951e+06	1.22023	0.0137596	-5.01906	down
Zmpn002553	C15H16O9	Cichoriin*	Lignans and Coumarins	Coumarins	531-58-8	1	271801	258874	294104	1.09445e+06	1.11619e+06	1.07721e+06	1.22188	7.87287e-07	1.99506	up
mws0359	C15H30O2	Pentadecanoic Acid	Lipids	Free fatty acids	1002-84-2	3	496269	486075	514997	199143	146263	176915	1.20591	0.000270052	-1.51939	down
Lmsn102501	C15H8O6	Rheic Acid	Quinones	Anthraquinone	478-43-3	2	9.20497e+06	9.24529e+06	8.71295e+06	1.4983e+06	1.29899e+06	1.47112e+06	1.22208	0.000118288	-2.66988	down
MA10012327	C18H37NO2	D-Sphingosine	Lipids	Sphingolipids	123-78-4	3	251017	233921	254941	46277.9	44043.3	32671.8	1.2145	4.10705e-05	-2.58871	down
pmn001468	C19H26O13	Sibiricose A3	Phenolic acids	Phenolic acids	139726-39-9	3	828700	845506	865289	169257	137026	161899	1.22012	1.21167e-06	-2.4394	down
mws1587	C6H13NO2	L-Norleucine*	Amino acids and derivatives	Amino acids and derivatives	327-57-1	3	6.12095e+06	5.58582e+06	5.86614e+06	1.69109e+06	1.52145e+06	1.63846e+06	1.22133	0.000506798	-1.857	down
MWS1926	C6H13NO2	DL-Leucine*	Amino acids and derivatives	Amino acids and derivatives	328-39-2	3	6.12095e+06	5.58582e+06	5.86614e+06	1.69109e+06	1.52145e+06	1.63846e+06	1.22133	0.000506798	-1.857	down
MW0156916	C21H36N6O11	Ser-Ser-Val-Gln-Glu	Amino acids and derivatives	Amino acids and derivatives	-	3	52429.6	62078.8	52143.6	284647	241993	234068	1.21662	0.00472817	2.19051	up
Zmzp006646	C16H12O7	Capillarisin	Others	Chromone	56365-38-9	1	3.90273e+07	3.59054e+07	4.51635e+07	7.58555e+06	7.10872e+06	7.50646e+06	1.21964	0.00674556	-2.43551	down
MW0110295	C20H21N3O4	Tyrosyl-tryptophan	Amino acids and derivatives	Amino acids and derivatives	60815-41-0	3	1.62984e+07	1.72085e+07	1.87129e+07	6.8774e+07	6.37744e+07	6.00466e+07	1.21932	0.001596	1.8829	up
MW0110297	C14H20N2O4	Tyrosyl-Valine	Amino acids and derivatives	Amino acids and derivatives	17355-09-8	3	7.0545e+06	7.42025e+06	7.56709e+06	843706	816452	883903	1.2233	0.00045559	-3.11504	down
MWSslk183	C15H10O4	7,8-Dihydroxy-4-phenylcoumarin	Lignans and Coumarins	Coumarins	842-01-3	3	920942	948908	926338	312493	345044	355571	1.22006	1.12051e-05	-1.46467	down
MW0145529	C23H31N9O4	Arg-Trp-His	Amino acids and derivatives	Amino acids and derivatives	-	3	4.25488e+06	5.18236e+06	4.61439e+06	1.02767e+07	1.09777e+07	1.06306e+07	1.2109	0.000103661	1.18214	up
MW0146199	C23H33N5O10	Asp-Lys-Tyr-Asp	Amino acids and derivatives	Amino acids and derivatives	-	3	988556	933201	1.0158e+06	439851	436947	503937	1.21213	9.91135e-05	-1.08918	down
mws1015	C15H16O9	Esculin (6,7-Dihydroxycoumarin-6-O-glucoside)*	Lignans and Coumarins	Coumarins	531-75-9	1	305264	291233	268127	1.26845e+06	1.25694e+06	1.08986e+06	1.21925	0.00304228	2.06395	up
Cmyn001328	C15H16O9	Daphnin*	Lignans and Coumarins	Coumarins	486-55-5	1	305264	291233	268127	1.26845e+06	1.25694e+06	1.08986e+06	1.21925	0.00304228	2.06395	up
pma1751	C12H15NO7	N-(beta-D-Glucosyl)nicotinate*	Others	Vitamin	-	3	638038	458233	570092	1.38975e+06	1.11355e+06	1.31823e+06	1.17769	0.00344801	1.19744	up
pmb0374	C5H5N5	2-Aminopurine	Nucleotides and derivatives	Nucleotides and derivatives	452-06-2	1	4.31187e+07	4.35461e+07	3.83605e+07	1.79058e+07	1.78714e+07	1.61291e+07	1.21482	0.00203177	-1.26824	down
pme2122	C5H9N3	Histamine	Alkaloids	Alkaloids	51-45-6	1	3.91579e+07	3.75961e+07	3.51176e+07	8.06762e+06	8.32804e+06	7.74488e+06	1.2223	0.00133682	-2.21231	down
MW0150008	C23H41N9O9	Glu-Gly-Gln-Arg-Val	Amino acids and derivatives	Amino acids and derivatives	-	3	3.86269e+06	3.81091e+06	3.86963e+06	1.06763e+07	1.20433e+07	1.14202e+07	1.22118	0.00269155	1.56441	up
pmb3053	C27H24O11	Tricin-4'-O-eudesmic acid	Flavonoids	Flavones	-	3	132726	145945	149798	27320.2	26819.3	23173.5	1.22042	0.00112315	-2.47041	down
MW0158372	C26H43N11O7	Tyr-Arg-Gln-Arg	Amino acids and derivatives	Amino acids and derivatives	-	3	1.41151e+07	1.20735e+07	1.17253e+07	2.94661e+07	2.90498e+07	1.99295e+07	1.13912	0.0427094	1.04896	up
Rfmb087	C18H32O4	9-Hydroxy-13-oxo-10-octadecenoic Acid	Lipids	Free fatty acids	-	3	2.31136e+06	2.2952e+06	2.31334e+06	411978	418036	413458	1.2238	1.36035e-06	-2.47638	down
MW0158526	C28H43N5O7	Tyr-Leu-Pro-Ala-Val	Amino acids and derivatives	Amino acids and derivatives	-	3	783595	779810	775282	2.04633e+06	2.07071e+06	2.06547e+06	1.22375	5.95006e-06	1.40249	up
Wbtn006810	C15H12O6	6,7-dihydroxy-1,3-dimethoxyxanthen-9-one*	Flavonoids	Other Flavonoids	-	1	726736	650367	740720	198791	199279	172805	1.21838	0.00141196	-1.89134	down
MW0106912	C17H32N4O6	Glu-Leu-Lys	Amino acids and derivatives	Amino acids and derivatives	-	3	7.61428e+06	7.25466e+06	7.50275e+06	1.89334e+07	1.83208e+07	1.66028e+07	1.21825	0.00371572	1.26746	up
pmb2260	C23H46NO7P	LysoPC 15:1	Lipids	LPC	-	1	7.04418e+06	7.3557e+06	7.75381e+06	2.34582e+07	2.37202e+07	2.52774e+07	1.22152	0.000340252	1.70955	up
mws0736	C8H16N2O3	N-Glycyl-L-leucine*	Amino acids and derivatives	Amino acids and derivatives	869-19-2	3	8.34687e+06	6.61856e+06	1.03541e+07	405864	382001	410608	1.21931	0.0175429	-4.40098	down
mws5041	C8H16N2O3	L-Glycyl-L-isoleucine*	Amino acids and derivatives	Amino acids and derivatives	19461-38-2	3	8.34687e+06	6.61856e+06	1.03541e+07	405864	382001	410608	1.21931	0.0175429	-4.40098	down
MW0157725	C21H41N7O7	Thr-Lys-Gln-Lys	Amino acids and derivatives	Amino acids and derivatives	-	3	600336	610648	590967	2.20772e+06	2.30379e+06	2.288e+06	1.22344	0.00020317	1.91587	up
mws0282	C11H12N2O2	L-Tryptophan	Amino acids and derivatives	Amino acids and derivatives	73-22-3	1	1.91387e+07	1.97035e+07	1.99256e+07	4.62512e+06	4.5483e+06	4.79115e+06	1.22336	7.60817e-05	-2.07325	down
pmn001640	C20H18O12	Myricetin-3-O-arabinoside	Flavonoids	Flavonols	132679-85-7	3	103662	80711.7	137712	950521	1.05025e+06	821825	1.20922	0.00419758	3.1315	up
MWS201394	C13H18N2O5	Thr-Tyr	Amino acids and derivatives	Amino acids and derivatives	145295-02-9	3	361118	353266	304511	58657.2	96326.7	114072	1.17154	0.00050368	-1.92103	down
MW0155368	C22H24N4O4	Phe-Trp-Gly	Amino acids and derivatives	Amino acids and derivatives	-	3	324915	370066	307193	76144.2	195871	115099	1.07467	0.0137918	-1.3723	down
MWS1846	C8H8O3	Phenoxyacetic acid	Phenolic acids	Phenolic acids	122-59-8	3	131286	115794	125654	290606	279992	285553	1.21863	2.45609e-05	1.19971	up
Waln011222	C26H54NO9P	2-(2,3-dihydroxypropoxy)-3-(((2-(dimethylamino)ethoxy)(hydroxy)phosphoryl)oxy)propyl palmitate	Lipids	LPE	-	1	1.45381e+06	1.256e+06	1.41953e+06	5.27543e+06	5.36302e+06	4.63905e+06	1.21787	0.00222877	1.88742	up
Hmbn005456	C21H20O8	1-O-Caffeoyl-3-O-p-coumaroylglycerol	Phenolic acids	Phenolic acids	-	3	59500.6	50848	56628	8822.02	25949	24589.4	1.03963	0.0114281	-1.49207	down
Hmcn006267	C9H10O4	2,6-Dimethoxybenzoic acid	Phenolic acids	Phenolic acids	1466-76-8	3	92685.1	90942	82159.2	27234.8	22653	39888.4	1.16986	0.00143203	-1.56586	down
Zmbp000555	C10H10N2O	3-Indole acetamide	Alkaloids	Plumerane	-	1	681805	683689	670331	147346	238642	179791	1.19652	0.00243852	-1.8473	down
pmn001519	C15H12O9	Galloyl Methyl gallate	Phenolic acids	Phenolic acids	-	3	300986	321126	267829	700187	465781	748374	1.12818	0.0555204	1.10507	up
Lmyn007622	C18H36O5	9,10,18-Trihydroxystearic acid	Lipids	Free fatty acids	496-86-6	3	109209	94739.7	103769	5560.45	5685.23	5281.16	1.2232	0.00187093	-4.21872	down
MWS2426	C16H19N3O5	Tryptophan glutamic acid	Amino acids and derivatives	Amino acids and derivatives	36099-95-3	3	59380.2	56524.5	59764.7	16318.9	5482.8	8839.83	1.1575	0.00217807	-2.5193	down
mws1290	C30H26O13	Kaempferol-3-O-(6''-p-Coumaroyl)glucoside (Tiliroside)	Flavonoids	Flavonols	20316-62-5	1	3.01453e+06	3.03805e+06	3.30659e+06	1.13687e+06	1.18931e+06	1.59653e+06	1.18705	0.00102136	-1.25453	down
mws0219	C4H7NO4	L-Aspartic Acid*	Amino acids and derivatives	Amino acids and derivatives	56-84-8	1	2.97077e+06	2.81042e+06	3.02846e+06	170673	187303	1.33267e+06	1.03558	0.0226849	-2.38151	down
MWS1882	C4H7NO4	Iminodiacetic acid*	Organic acids	Organic acids	142-73-4	1	2.97077e+06	2.81042e+06	3.02846e+06	170673	187303	1.33267e+06	1.03558	0.0226849	-2.38151	down
Hmlp001371	C12H14N2O3	Cyclo(Tyr-Ala)	Amino acids and derivatives	Amino acids and derivatives	21754-26-7	3	2.72653e+06	2.99913e+06	2.56592e+06	6.43375e+06	5.83166e+06	6.59804e+06	1.21153	0.000797957	1.18587	up
pmp001247	C21H32NO9+	Feruloylcholine glucoside	Alkaloids	Phenolamine	-	3	1.47861e+06	1.5119e+06	1.42228e+06	107134	137177	155160	1.21877	2.01802e-05	-3.46553	down
Wayn002636	C17H22N2O7	N-(1-Deoxy-1-fructosyl)Tryptophan	Nucleotides and derivatives	Nucleotides and derivatives	-	1	2.24244e+07	2.17155e+07	2.144e+07	5.69907e+06	9.42407e+06	8.03881e+06	1.17848	0.00368296	-1.5015	down
mws0064	C15H12O6	Eriodictyol (5,7,3',4'-Tetrahydroxyflavanone)*	Flavonoids	Flavanones	552-58-9	1	659913	711606	666664	187489	183796	172090	1.22206	0.000478192	-1.90727	down
MW0108173	C14H28N4O5S1	Met-Ser-Lys	Amino acids and derivatives	Amino acids and derivatives	-	3	7.73119e+07	90963911	8.83277e+07	3.64947e+06	3.90852e+06	4.1835e+06	1.22277	0.00258458	-4.44985	down
MW0145347	C17H28N8O6	Arg-Glu-His	Amino acids and derivatives	Amino acids and derivatives	-	3	1.0858e+08	1.114e+08	1.14078e+08	3.58737e+06	3.20973e+06	3.03083e+06	1.22328	0.00018723	-5.08707	down
pme3705	C6H10O7	D-Glucoronic acid*	Others	Saccharides	6556-12-3	3	396741	507160	472382	212571	244955	178055	1.17113	0.0057136	-1.11463	down
MW0149843	C23H28N4O6	Gln-Tyr-Phe	Amino acids and derivatives	Amino acids and derivatives	-	3	6.80997e+07	7.09842e+07	7.25754e+07	8.69747e+06	8.92157e+06	7.88274e+06	1.22285	0.000227701	-3.05307	down
mws0159	C9H8O3	Phenylpyruvic acid	Organic acids	Organic acids	156-06-9	1	243672	260501	256788	93023.1	107732	117832	1.20771	0.000151934	-1.25613	down
pme2244	C11H11NO2	3-Indolepropionic acid	Alkaloids	Plumerane	830-96-6	3	756973	823180	774320	308668	268769	266071	1.21701	7.41073e-05	-1.48093	down
MW0110288	C15H22N2O4	Tyrosylleucine	Amino acids and derivatives	Amino acids and derivatives	17355-10-1	3	1.08386e+07	1.00269e+07	1.08985e+07	603603	557065	582263	1.22345	0.000768999	-4.18781	down
mws1715	C10H13N5O3	Cordycepin (3'-Deoxyadenosine)*	Nucleotides and derivatives	Nucleotides and derivatives	73-03-0	1	2.09449e+07	2.16157e+07	2.11021e+07	1.65108e+06	1.85898e+06	1.54935e+06	1.2227	7.20585e-06	-3.65341	down
pmd0130	C22H46NO7P	LysoPC 14:0	Lipids	LPC	20559-16-4	1	6.57402e+06	6.36685e+06	6.7327e+06	1.93517e+07	1.87967e+07	2.15226e+07	1.21991	0.00342881	1.60077	up
mws1584	C25H24O12	1,3-O-Dicaffeoylquinic Acid (Cynarin)	Phenolic acids	Phenolic acids	30964-13-7	3	244734	238910	257374	659483	601932	586847	1.21877	0.00228218	1.31859	up
MW0109716	C7H14N2O5	Serylthreonine	Amino acids and derivatives	Amino acids and derivatives	-	3	470739	485877	455602	12492.2	9931.76	9473.44	1.22248	0.000313231	-5.46838	down
Lmhp007598	C27H52NO7P	LysoPC 19:2(2n isomer)	Lipids	LPC	-	3	1.39589e+06	1.30006e+06	1.3779e+06	5.2074e+06	5.16154e+06	4.77758e+06	1.22206	0.000878751	1.89452	up
mws0884	C10H12N5O6P	Cyclic 3',5'-Adenylic acid	Nucleotides and derivatives	Nucleotides and derivatives	60-92-4	1	3.11501e+06	2.39394e+06	3.06498e+06	5.3472e+07	6.95018e+07	5.42781e+07	1.21989	0.00839045	4.3697	up
pme2596	C8H9NO4	4-Pyridoxic acid	Others	Vitamin	82-82-6	3	142846	138851	148874	73456.1	50230.8	66922.2	1.17808	0.00282694	-1.17564	down
mws1417	C9H7NO2	Indole-3-carboxylic acid*	Alkaloids	Plumerane	771-50-6	3	335911	374670	300659	140728	137726	113730	1.20087	0.00487838	-1.36653	down
Lmhn001477	C13H12O9	2-Caffeoyl-L-tartaric acid (Caftaric acid)	Phenolic acids	Phenolic acids	67879-58-7	3	294876	331840	295720	66581	57611.9	57921	1.22026	0.00150822	-2.34061	down
pmb0818	C11H11NO3	Methoxyindoleacetic acid	Alkaloids	Plumerane	3471-31-6	3	6.04857e+06	5.95397e+06	6.20858e+06	1.31658e+06	1.32105e+06	1.18256e+06	1.22234	5.05488e-06	-2.2531	down
zjgp122326	C12H15NO7	Pyridine-4-formyl-O-β-D-glucopyranoside*	Others	Others	-	3	791761	752146	722928	1.83448e+06	1.57776e+06	1.6454e+06	1.21369	0.00446616	1.15778	up
MW0156042	C23H39N5O8	Pro-Val-Ala-Glu-Val	Amino acids and derivatives	Amino acids and derivatives	-	3	1.48362e+06	1.47092e+06	1.60738e+06	8.10459e+06	6.81612e+06	8.22769e+06	1.21972	0.00494102	2.3432	up
Lmcp002302	C12H17N5O5	N6-(2-Hydroxyethyl)adenosine*	Nucleotides and derivatives	Nucleotides and derivatives	4338-48-1	3	3.48189e+06	3.19909e+06	3.16124e+06	349344	451301	373102	1.22021	0.000513836	-3.06786	down
MW0103813	C9H18O3	(±)-3-Hydroxynonanoic acid	Organic acids	Organic acids	88930-09-0	3	115385	111149	115715	13776.2	17825.8	12702	1.21776	1.34912e-06	-2.94954	down
MWS04555g	C6H13NO2	D-Allo-Isoleucine	Amino acids and derivatives	Amino acids and derivatives	1509-35-9	3	6.00782e+06	5.43044e+06	6.04967e+06	1.42103e+06	1.32418e+06	1.52086e+06	1.22038	0.00103923	-2.03538	down
pmb0618	C28H34O16	Hesperetin-8-C-glucoside-3'-O-glucoside	Flavonoids	Flavonols	-	3	1.49362e+06	2.62888e+06	1.85525e+06	5.66798e+06	3.41639e+06	4.35945e+06	1.07762	0.0430534	1.16927	up
Hmcn002875	C15H10O7	6-Hydroxyluteolin	Flavonoids	Flavones	18003-33-3	3	1.34249e+06	1.49079e+06	1.36635e+06	303517	274596	252273	1.22014	0.000676894	-2.33841	down
MW0151043	C24H30N6O9	His-Phe-Glu-Asp	Amino acids and derivatives	Amino acids and derivatives	-	3	134140	140033	277763	719873	751516	778551	1.1642	0.0031855	2.02731	up
mws0214	C6H14O6	D-Sorbitol	Others	Saccharides	50-70-4	1	1.40296e+06	1.36079e+06	1.28508e+06	452833	443490	426126	1.22188	0.000892046	-1.61429	down
pme2380	C5H6O5	α-Ketoglutaric acid	Organic acids	Organic acids	328-50-7	3	1.80077e+06	1.87886e+06	2.04949e+06	758126	777012	712893	1.21798	0.00246189	-1.34965	down
Lmhp008801	C23H42NO7P	LysoPE 18:3	Lipids	LPE	-	1	518545	467775	493786	1.16733e+06	1.12844e+06	1.11667e+06	1.22008	7.10671e-06	1.2051	up
Zmhn001358	C13H16O8	4-O-Glucosyl-4-hydroxybenzoic acid	Phenolic acids	Phenolic acids	-	2	964142	800007	835741	2.12624e+06	1.95344e+06	2.09106e+06	1.21146	8.25835e-05	1.24699	up
pme3961	C10H13N5O3	2'-Deoxyadenosine*	Nucleotides and derivatives	Nucleotides and derivatives	958-09-8	1	2.01501e+07	2.15454e+07	1.97441e+07	1.46225e+06	1.74441e+06	1.33405e+06	1.22135	0.000495245	-3.75818	down
MW0158096	C23H31N9O4	Trp-Arg-His	Amino acids and derivatives	Amino acids and derivatives	-	3	7.74729e+06	6.86506e+06	7.74934e+06	2.89407e+07	2.67594e+07	2.92945e+07	1.22047	0.000428025	1.92634	up
mws1094	C15H12O6	Aromadendrin (Dihydrokaempferol)	Flavonoids	Flavanonols	480-20-6	3	3.16011e+06	3.0662e+06	2.7414e+06	449822	492275	482023	1.22193	0.00232972	-2.65467	down
pma3101	C11H14NO6+	Nicotinate D-ribonucleoside	Others	Vitamin	17720-18-2	3	2.03764e+07	1.82402e+07	1.93105e+07	1.90472e+06	1.74185e+06	1.87162e+06	1.22303	0.0011674	-3.39197	down
MW0109862	C13H26N4O5S1	Thr-Cys-Lys	Amino acids and derivatives	Amino acids and derivatives	-	3	1.5816e+07	1.62818e+07	1.69544e+07	4.40441e+06	1.65978e+06	1.48508e+06	1.15628	0.00207217	-2.69991	down
MW0145774	C19H24N6O5	Asn-His-Phe	Amino acids and derivatives	Amino acids and derivatives	-	3	3.11189e+07	3.5623e+07	3.14244e+07	1.39341e+07	1.46407e+07	1.48316e+07	1.21553	0.00500678	-1.17732	down
Lmsn003111	C15H18O8	1-O-p-Coumaroyl-β-D-glucose	Phenolic acids	Phenolic acids	7139-64-2	3	2.60521e+06	2.56044e+06	2.39036e+06	753546	727723	766578	1.22225	0.00102376	-1.74908	down
MW0158942	C23H38N6O9	Val-Asp-Pro-Val-Asn	Amino acids and derivatives	Amino acids and derivatives	-	3	6705.38	8087.46	4451.39	9	9	9	1.222	0.0262903	-9.47725	down
MW0145533	C26H33N7O5	Arg-Trp-Tyr	Amino acids and derivatives	Amino acids and derivatives	-	3	368842	519613	443515	1.95846e+06	1.87867e+06	2.16874e+06	1.21165	0.000572456	2.17281	up
pmp001118	C16H12O5	5-Hydroxy-3,7dimethoxy-1,4-phenanthrenequinone	Quinones	PhenAnthraquinones	-	3	2.02576e+06	2.51841e+06	605443	378153	386303	197118	1.03257	0.133748	-2.42099	down
MW0108146	C15H28N6O6S1	Met-Asp-Arg	Amino acids and derivatives	Amino acids and derivatives	-	3	4.5134e+07	4.38283e+07	4.62557e+07	1.94717e+08	1.85175e+08	2.01482e+08	1.22284	0.000809078	2.10418	up
mws0044	C15H12O7	Taxifolin(Dihydroquercetin)	Flavonoids	Flavanonols	480-18-2	1	1.80075e+06	2.06406e+06	2.19591e+06	648765	662203	708002	1.2155	0.00634949	-1.58587	down
Lmhp001461	C11H20N2O3	L-Prolyl-L-Leucine	Amino acids and derivatives	Amino acids and derivatives	52899-07-7	3	7.45476e+06	7.48954e+06	8.24606e+06	914466	862891	855124	1.22302	0.00134807	-3.13903	down
pme2776	C10H12N4O4	2'-Deoxyinosine	Nucleotides and derivatives	Nucleotides and derivatives	890-38-0	3	3.92344e+07	4.76245e+07	3.72816e+07	2.95577e+06	3.42067e+06	2.78807e+06	1.22046	0.00663076	-3.75977	down
pme2987	C9H8O2	3,4-Dihydrocoumarin	Lignans and Coumarins	Coumarins	119-84-6	3	46008	43140.7	40262	14722.1	19046.8	12804.9	1.19092	0.000394666	-1.47437	down
pme0122	C8H16N2O3	N6-Acetyl-L-lysine	Amino acids and derivatives	Amino acids and derivatives	692-04-6	3	1.32346e+06	1.69158e+06	1.77456e+06	332478	382694	316103	1.21197	0.0107852	-2.21548	down
pme3443	C11H12O4	Sinapinaldehyde	Phenolic acids	Phenolic acids	4206-58-0	3	96101.1	99045.6	77726.1	34641.5	23837.2	37167.8	1.17297	0.00336939	-1.51244	down
MWSmce585	C4H9NO2	Methyl 3-aminopropanoate	Amino acids and derivatives	Amino acids and derivatives	4138-35-6	3	2.44395e+07	2.73618e+07	2.72277e+07	9.90424e+06	9.01173e+06	8.27354e+06	1.21513	0.000584282	-1.53933	down
MWSmce295	C9H12N2O6	1-beta-D-Arabinofuranosyluracil	Nucleotides and derivatives	Nucleotides and derivatives	3083-77-0	3	5.22945e+06	9.65178e+06	3.48054e+06	1.84657e+06	2.15238e+06	1.50525e+06	1.06868	0.143384	-1.7381	down
MW0145743	C24H36N6O8	Asn-Glu-Phe-Lys	Amino acids and derivatives	Amino acids and derivatives	-	3	40317.2	38348.7	43410.6	231858	227114	204720	1.22143	0.00164268	2.44273	up
mws0467	C9H10O3	3-(4-Hydroxyphenyl)-propionic acid	Phenolic acids	Phenolic acids	501-97-3	3	1.31442e+06	968885	1.06464e+06	526754	493297	462388	1.18956	0.0233896	-1.1753	down
pmb0819	C10H8N2	3-Indoleacetonitrile	Alkaloids	Plumerane	771-51-7	3	688950	665327	754715	192133	219408	202505	1.21925	0.00145191	-1.78014	down
mws5035	C15H22N2O3	L-Leucyl-L-phenylalanine	Amino acids and derivatives	Amino acids and derivatives	56217-82-4	2	2.36782e+07	2.30983e+07	2.96278e+07	1.5645e+06	1.5611e+06	1.51063e+06	1.22184	0.00751865	-4.04263	down
Lmrj002244	C10H14N2O2	Cyclo(Pro-Pro)	Amino acids and derivatives	Amino acids and derivatives	6708-06-1	3	153026	148487	167810	67957.1	74653	67945.1	1.21509	0.00175011	-1.15638	down
MWS5083	C17H21N4O9P	Flavin Single Nucleotide(FMN)	Nucleotides and derivatives	Nucleotides and derivatives	6184-17-4	2	220274	211887	193501	2.07642e+06	2.24987e+06	2.17359e+06	1.22291	0.000500351	3.37696	up
Lmhp008718	C25H48NO7P	LysoPC 17:2	Lipids	LPC	-	1	2.26393e+06	2.19034e+06	2.23821e+06	1.15308e+07	1.09852e+07	1.01474e+07	1.22238	0.00209985	2.28707	up
MW0105936	C9H16N2O5	Asp-Val	Amino acids and derivatives	Amino acids and derivatives	13433-04-0	3	1.39898e+06	1.33837e+06	1.53812e+06	4.32325e+06	4.63485e+06	4.41163e+06	1.2198	4.09485e-05	1.64481	up
pme2117	C10H15N5O10P2	Adenosine 5'-diphosphate	Nucleotides and derivatives	Nucleotides and derivatives	58-64-0	1	109149	110909	115954	466182	353024	481736	1.2105	0.0153462	1.95297	up
pmb0197	C11H15N5O5	N7-Methylguanosine	Nucleotides and derivatives	Nucleotides and derivatives	20244-86-4	3	1.08696e+07	1.01735e+07	1.22265e+07	3.04958e+06	2.96215e+06	3.26181e+06	1.21832	0.00486867	-1.84301	down
Lskp211283	C10H20N2O4	1',2',3',4'-tetrahydro-5'-deoxypinnatanine	Alkaloids	Alkaloids	-	3	9.38542e+06	9.72321e+06	9.65244e+06	2.82023e+06	2.7923e+06	3.03677e+06	1.22243	1.86717e-06	-1.73346	down
Zmzn000113	C5H9NO4	L-threo-3-Methylaspartate	Amino acids and derivatives	Amino acids and derivatives	6061-13-8	1	1.66683e+06	1.73731e+06	1.59857e+06	757766	798903	725779	1.21847	0.000252705	-1.13213	down
MW0144770	C21H29N5O9	Ala-Tyr-Asn-Glu	Amino acids and derivatives	Amino acids and derivatives	-	3	2.299e+06	2.41598e+06	2.39978e+06	795525	852856	775260	1.22161	1.68478e-05	-1.55364	down
MWS201465	C14H18N2O5	Glu-Phe	Amino acids and derivatives	Amino acids and derivatives	20556-22-3	3	5.19249e+06	6.21038e+06	5.52356e+06	361223	450554	418293	1.22135	0.00307815	-3.78247	down
MWSHY0013	C15H10O4	3,4'-Dihydroxyflavone	Flavonoids	Flavones	14919-49-4	3	773162	778071	821986	283916	313395	285164	1.22034	4.87668e-05	-1.42722	down
zjgp122059	C15H12O6	dihydroluteolin	Flavonoids	Flavanones	-	3	297972	267359	266439	744787	822812	743872	1.21803	0.000880332	1.47456	up
pme0490	C6H5NO2	Nicotinic acid (Vitamin B3)	Others	Vitamin	59-67-6	3	8.61503e+06	8.37718e+06	2.44312e+07	1.87185e+06	1.7258e+06	2.08703e+06	1.14252	0.154093	-2.86529	down
MWS0952	C18H40NO5P	Dihydrosphingosine-1-Phosphate	Lipids	Sphingolipids	19794-97-9	3	55487.1	55426.3	63428	28919.8	23845.7	25054.5	1.20417	0.00139397	-1.1637	down
Zmgn000216	C2H7O4P	2-Hydroxyethylphosphonic acid	Organic acids	Organic acids	22987-21-9	3	70742.3	68182.8	77481.8	702561	745128	481862	1.2135	0.0197115	3.15645	up
Lmmn003323	C16H32O3	2-Hydroxyhexadecanoic acid	Organic acids	Organic acids	764-67-0	2	2.44417e+07	2.29354e+07	2.35797e+07	748824	521878	689615	1.22147	0.000267937	-5.17778	down
MW0155949	C14H25N3O5S1	Pro-Met-Thr	Amino acids and derivatives	Amino acids and derivatives	-	3	499754	432127	405725	56241.3	24651	58071	1.18815	0.00187945	-3.26688	down
MW0109103	C20H31N7O5	Phe-Gln-Arg	Amino acids and derivatives	Amino acids and derivatives	-	3	7.32618e+06	6.63623e+06	8.33322e+06	633621	664170	628725	1.22196	0.00520668	-3.5327	down
mws1155	C6H14O6	D-Mannitol	Others	Saccharides	69-65-8	1	277182	311776	300807	107198	125692	105159	1.21253	0.000302952	-1.39619	down
MW0149791	C16H24N6O5	Gln-Pro-His	Amino acids and derivatives	Amino acids and derivatives	-	3	1.25663e+07	1.76618e+07	1.81876e+07	491113	877672	873505	1.21099	0.0129544	-4.43243	down
ML10195036	C18H37NO2	3-Dehydrosphinganine	Lipids	Sphingolipids	16105-69-4	2	232959	274444	311383	84102.2	63321.8	69251	1.20469	0.00867654	-1.91795	down
Lmln001856	C21H20O13	5,7-Dihydroxy-4-oxo-2-(3,4,5-trihydroxyphenyl)-4H-chromen-3-yl-alloside	Others	Others	-	1	195619	257735	228336	5.32826e+06	5.82192e+06	3.9772e+06	1.21885	0.0127889	4.4719	up
Hmcp003783	C13H10N2O	1-Acetyl-β-carboline	Alkaloids	Plumerane	-	1	1.96858e+06	1.88045e+06	2.08188e+06	736059	794710	821048	1.21845	0.000588443	-1.33448	down
MW0146148	C16H29N3O6	Asp-Ile-Ile	Amino acids and derivatives	Amino acids and derivatives	-	3	7.40889e+06	8.02741e+06	9.72092e+06	454481	191562	281429	1.209	0.00670068	-4.76153	down
mws2213	C9H8O2	Cinnamic acid	Phenolic acids	Phenolic acids	140-10-3	1	137619	143637	138439	24958.9	21002.8	23277	1.22174	5.93681e-06	-2.59969	down
pme0124	C7H12N2O3	L-Glycyl-L-proline	Amino acids and derivatives	Amino acids and derivatives	704-15-4	1	606462	541708	651050	24168.9	15809.6	31630.2	1.21387	0.00256691	-4.65109	down
MW0158444	C24H38N6O8	Tyr-Gln-Thr-Lys	Amino acids and derivatives	Amino acids and derivatives	-	3	420982	355826	418946	184290	200257	208678	1.20258	0.00640724	-1.01127	down
HJN025	C7H8O2	4-Hydroxybenzyl Alcohol	Phenolic acids	Phenolic acids	623-05-2	1	50722.9	59871.4	52175.9	183262	181033	159798	1.21585	0.0014291	1.68699	up
MWS20645	C11H14N2O4	Gly-Tyr	Amino acids and derivatives	Amino acids and derivatives	658-79-7	3	3.63976e+06	3.07111e+06	3.85541e+06	515270	422277	511842	1.21832	0.00525017	-2.86595	down
mws0256	C5H11NO2	L-Valine	Amino acids and derivatives	Amino acids and derivatives	72-18-4	3	6.82393e+07	6.43571e+07	8.16215e+07	2.07751e+07	2.04368e+07	2.42594e+07	1.20997	0.00821673	-1.71014	down
Zbjp002910	C21H24O5	1,7-bis(4-hydroxy-3-methoxyphenyl)hept-6-ene-3-one	Phenolic acids	Phenolic acids	-	3	191494	142811	177300	79111.7	88067.7	58276.8	1.14903	0.00846421	-1.18218	down
Lmlp003024	C20H30O7N4	N'-p-Coumaroylagmatine-glucoside	Alkaloids	Phenolamine	-	3	1.74336e+06	1.86375e+06	1.82076e+06	447835	559728	397743	1.21032	4.48031e-05	-1.9495	down
MW0144826	C18H18N2O6	Ala-HoPhe-OH	Amino acids and derivatives	Amino acids and derivatives	-	3	1.18869e+06	872077	1.26513e+06	276702	348532	324420	1.19672	0.0197312	-1.80827	down
MW0151089	C19H30N6O8	His-Ser-Val-Glu	Amino acids and derivatives	Amino acids and derivatives	-	3	1.95484e+06	1.78866e+06	2.06473e+06	1.15778e+06	780182	904556	1.15946	0.00278815	-1.03093	down
pme0278	C7H14N2O4	2,6-Diaminooimelic acid	Organic acids	Organic acids	583-93-7	3	1.05546e+06	2.23873e+06	2.3096e+06	154048	187835	194220	1.19213	0.0532549	-3.38582	down
mws0014	C10H10O4	Ferulic acid	Phenolic acids	Phenolic acids	537-98-4	1	5.24214e+06	5.80384e+06	5.15554e+06	1.75297e+06	1.86e+06	1.90316e+06	1.21965	0.00223829	-1.5544	down
Hmgn001653	C7H6O3	Protocatechualdehyde*	Phenolic acids	Phenolic acids	139-85-5	1	1.42986e+07	1.39261e+07	1.33702e+07	3.74194e+06	3.29526e+06	3.76609e+06	1.22073	3.94194e-05	-1.94493	down
Zbn006783	C15H10O7	5,6-Dihydroxylucidin	Quinones	Anthraquinone	-	1	2.02805e+06	2.26279e+06	2.22156e+06	338504	349261	314492	1.22233	0.00128494	-2.69993	down
MW0157577	C21H29N5O9	Thr-Asn-Phe-Asp	Amino acids and derivatives	Amino acids and derivatives	-	3	73893.7	73100	114438	14803.5	17938.9	42157.5	1.0818	0.0249697	-1.8034	down
MWS2430	C15H30O2	13-methylmyristic acid	Lipids	Free fatty acids	2485-71-4	3	459307	472595	477370	149367	148198	144089	1.22335	9.53821e-05	-1.67396	down
MW0157592	C22H30N4O10	Thr-Asp-Phe-Glu	Amino acids and derivatives	Amino acids and derivatives	-	3	10825.9	11092	11186.3	65150.7	63863.5	65729.4	1.22368	6.00164e-05	2.55649	up
MW0152242	C21H38N8O8	Leu-Asn-Arg-Glu	Amino acids and derivatives	Amino acids and derivatives	-	3	46231	46938.2	48500.7	23754.6	22131.4	24496.2	1.21832	1.65781e-05	-1.00925	down
MW0159026	C21H34N6O7	Val-His-Leu-Asp	Amino acids and derivatives	Amino acids and derivatives	-	3	323210	238184	259136	590830	607004	648206	1.19195	0.000759909	1.16981	up
Lamp007096	C17H22N2O2	N-(1-Cinnamoylpyrrolidin-2-yl)isobutyramide	Alkaloids	Phenolamine	-	3	102977	93308	97015	44910.1	22803.9	18008.2	1.12763	0.00834043	-1.77464	down
mws5045	C12H24O3	12-Hydroxydodecanoic acid	Lipids	Free fatty acids	505-95-3	3	16915.6	20374.4	20713.9	11767.7	8692.14	7125.51	1.12818	0.00534595	-1.07225	down
pmb2228	C27H56NO7P	LysoPC 19:0	Lipids	LPC	108273-88-7	3	102443	67512.4	90089.3	269961	263840	260704	1.19544	0.00192623	1.6113	up
pme3514	C15H10O7	Morin	Flavonoids	Flavonols	480-16-0	1	2.82102e+07	2.83469e+07	2.76356e+07	4.42152e+06	4.99016e+06	5.12432e+06	1.22216	1.82139e-07	-2.53407	down
mws0028	C8H8O4	Vanillic acid	Phenolic acids	Phenolic acids	121-34-6	3	1.11896e+06	1.12141e+06	1.07679e+06	338962	341412	340302	1.22349	0.000347487	-1.70042	down
MWS201458	C15H22N2O3	Phe-Ile	Amino acids and derivatives	Amino acids and derivatives	22951-94-6	1	1.23061e+07	1.14497e+07	2.20379e+07	289575	277702	253628	1.21703	0.0476691	-5.80179	down
pme3732	C9H13N3O5	Cytidine	Nucleotides and derivatives	Nucleotides and derivatives	65-46-3	3	1.16069e+07	1.09696e+07	7.01156e+06	2.79492e+06	2.20417e+06	1.96469e+06	1.1827	0.0313743	-2.08707	down
pmb0484	C5H14NO+	Choline	Alkaloids	Alkaloids	62-49-7	3	2.01859e+06	2.09807e+06	2.44583e+06	850085	813509	825550	1.21449	0.0088554	-1.39859	down
pme0008	C6H13N3O3	L-Citrulline	Amino acids and derivatives	Amino acids and derivatives	372-75-8	1	472000	577353	562765	112613	99771.7	319993	1.04941	0.022409	-1.59843	down
MW0156844	C14H28N4O5S1	Ser-Lys-Met	Amino acids and derivatives	Amino acids and derivatives	-	3	3.13092e+07	3.73313e+07	3.24003e+07	1.81796e+06	2.09522e+06	2.31746e+06	1.22135	0.00326119	-4.01941	down
MW0146196	C19H33N5O10	Asp-Lys-Thr-Glu	Amino acids and derivatives	Amino acids and derivatives	-	3	13666.7	11320.8	9780.47	2541.6	1402.71	2345.56	1.18927	0.00888029	-2.46666	down
pmb0981	C10H14N5O7P	Adenosine 5'-monophosphate	Nucleotides and derivatives	Nucleotides and derivatives	61-19-8	3	1.96702e+06	2.15529e+06	2.08309e+06	7.03297e+07	6.18102e+07	6.92949e+07	1.22335	0.00169029	5.02065	up
MW0146273	C20H35N5O10	Asp-Thr-Gly-Thr-Ile	Amino acids and derivatives	Amino acids and derivatives	-	3	238328	170748	195564	1.25853e+06	1.15159e+06	1.31266e+06	1.21588	0.00052592	2.62224	up
Lbhp011920	C22H28O14	Scopoletin 7-O-β-D-Sophoroside	Lignans and Coumarins	Coumarins	-	3	4.99886e+06	4.47737e+06	4.72203e+06	1.73566e+07	1.70555e+07	1.79783e+07	1.222	2.26522e-05	1.88359	up
mws1060	C10H12N4O5	9-(Arabinosyl)hypoxanthine	Nucleotides and derivatives	Nucleotides and derivatives	7013-16-3	1	1.80587e+06	2.0616e+06	1.71153e+06	960594	751673	982619	1.17858	0.00254601	-1.04978	down
pmd0132	C24H50NO7P	LysoPC 16:0(2n isomer)	Lipids	LPC	-	1	7.60312e+06	7.70903e+06	7.93271e+06	1.74607e+07	1.65858e+07	1.69688e+07	1.22234	0.000171255	1.13402	up
Lmrj001698	C9H18N2O4	L-Seryl-L-Isoleucine	Amino acids and derivatives	Amino acids and derivatives	91086-51-0	3	3.03187e+06	2.56057e+06	2.79124e+06	40666.4	171596	200678	1.16668	0.000958715	-4.34358	down
MWS201434	C12H20N4O3	Ile-His	Amino acids and derivatives	Amino acids and derivatives	97284-12-3	3	353510	407479	414930	66471.1	97118.3	88324.1	1.20839	0.000957264	-2.22279	down
mws0216	C5H9NO3	Trans-4-Hydroxy-L-proline*	Amino acids and derivatives	Amino acids and derivatives	51-35-4	3	6.6746e+07	5.9123e+07	3.87023e+07	1.62239e+07	1.58332e+07	1.36694e+07	1.17955	0.0407925	-1.84761	down
MWS04455	C5H9NO3	Cis-L-3-hydroxyproline*	Amino acids and derivatives	Amino acids and derivatives	567-35-1	3	6.6746e+07	5.9123e+07	3.87023e+07	1.62239e+07	1.58332e+07	1.36694e+07	1.17955	0.0407925	-1.84761	down
Zahp007129	C10H8O3	5-Hydroxy-2,3-dihydronaphthalene-1,4-dione	Quinones	Quinones	6312-53-4	3	320799	255573	306539	46567.2	58589.2	67857	1.20885	0.00389576	-2.35138	down
pmf0420	C9H10O2	Benzyl acetate	Organic acids	Organic acids	140-11-4	3	63034.5	59232	67051	23373.4	37679.3	29380.6	1.14559	0.0054804	-1.06588	down
MW0105460	C10H17N3O7	Ala-Asp-Ser	Amino acids and derivatives	Amino acids and derivatives	-	3	1.35251e+07	1.40139e+07	1.65076e+07	6.02668e+06	6.22564e+06	6.37537e+06	1.21066	0.0109567	-1.24158	down
Waln011704	C28H56NO9P	1-(2,3-dihydroxypropoxy)-3-(((2-(dimethylamino)ethoxy)(hydroxy)phosphoryl)oxy)propan-2-yl (Z)-14-Octadecenoic Acid	Lipids	LPE	-	1	724453	652147	580783	1.54911e+06	1.5655e+06	1.53717e+06	1.21076	0.00152137	1.24886	up
Lmyp003387	C10H9NO3	2-Oxo-3,4-dihydro-1H-quinoline-3-carboxylic acid	Alkaloids	Quinoline alkaloids	246867-17-4	2	3.56324e+06	3.19424e+06	3.52223e+06	7.23853e+06	6.87027e+06	7.72765e+06	1.21372	0.00103177	1.08694	up
MWSHY0029	C15H10O7	Quercetin	Flavonoids	Flavonols	117-39-5	3	9.76168e+06	9.00917e+06	9.64525e+06	1.81132e+06	1.58035e+06	2.15437e+06	1.21601	2.81972e-05	-2.35718	down
mws0620	C11H14N2	N-Methyltryptamine	Alkaloids	Plumerane	61-49-4	3	134627	211665	149408	49493.1	65674.7	52481.4	1.17164	0.0386374	-1.56402	down
MW0155169	C24H38N6O7	Phe-Gln-Thr-Lys	Amino acids and derivatives	Amino acids and derivatives	-	3	36470.9	36240.8	32585.5	188245	182263	188878	1.22256	4.02793e-06	2.40938	up
Hahp000801	C5H11NO2	alanine betaine	Alkaloids	Alkaloids	-	3	1.68828e+07	1.64839e+07	2.04089e+07	5.29955e+06	5.26062e+06	6.05009e+06	1.21223	0.00791364	-1.69488	down
mws1397	C22H18O10	Epicatechin gallate*	Flavonoids	Flavanols	1257-08-5	3	505923	503522	537195	143010	150918	144604	1.22276	0.000517337	-1.81838	down
Hmqp006023	C20H36O3	Ethyl 9-Hydroxy-10,12-octadecadienoic acid	Lipids	Free fatty acids	-	3	16366.5	16984.4	20814.7	10154.5	7243	8885.74	1.15868	0.00820692	-1.04324	down
MW0156853	C14H28N4O5	Ser-Lys-Val	Amino acids and derivatives	Amino acids and derivatives	-	3	306388	294804	318544	22402.2	29489.3	26810	1.22106	0.000224014	-3.54676	down
Lmpn006208	C22H22O11	8-Methoxykaempferol-7-O-rhamnoside	Flavonoids	Flavonols	-	3	47871.5	50439.5	47442.8	194461	184117	189834	1.22304	0.000149047	1.9634	up
MW0108170	C20H32N6O4S1	Met-Phe-Arg	Amino acids and derivatives	Amino acids and derivatives	-	3	1.73793e+07	1.5501e+07	1.60596e+07	1.32312e+06	2.53211e+06	2.35957e+06	1.20059	7.77308e-05	-2.97723	down
pmb1574	C18H28O2	9,12-Octadecadien-6-Ynoic Acid	Lipids	Free fatty acids	61481-29-6	3	1.87663e+06	1.94101e+06	1.4442e+06	194162	169079	158603	1.21812	0.00935891	-3.33387	down
MW0155760	C22H38N6O9	Pro-Ala-Asp-Lys-Thr	Amino acids and derivatives	Amino acids and derivatives	-	3	37549.3	39204.9	40541.9	144774	141245	139441	1.22292	8.05721e-06	1.85887	up
MW0146107	C17H26N4O12	Asp-Glu-Thr-Asp	Amino acids and derivatives	Amino acids and derivatives	-	3	585459	498064	720214	1.9045e+06	2.06799e+06	2.25924e+06	1.20253	0.000663164	1.78864	up
MW0156712	C20H38N6O7	Ser-Gln-Leu-Lys	Amino acids and derivatives	Amino acids and derivatives	-	3	361010	355117	391258	757847	775869	857759	1.21419	0.00220655	1.11074	up
Lmrj002261	C8H14N2O2	Cyclo(Val-Ala)	Amino acids and derivatives	Amino acids and derivatives	15136-27-3	3	477092	555309	402535	63545.4	57333.9	69259.6	1.2168	0.0107502	-2.91586	down
pmb1562	C21H34O4	1-Stearidonoyl-Glycerol	Lipids	Glycerol ester	-	1	764434	683390	786450	122872	128231	140539	1.22112	0.00206363	-2.5122	down
pmb0998	C10H14N5O8P	Guanosine 5'-monophosphate	Nucleotides and derivatives	Nucleotides and derivatives	85-32-5	1	1.40225e+06	1.30337e+06	1.51504e+06	1.22546e+07	1.1499e+07	1.13929e+07	1.22249	0.000401542	3.05784	up
mws0102	C9H7NO2	Indole-5-carboxylic acid*	Alkaloids	Plumerane	1670-81-1	3	327294	298180	320299	125478	114622	133303	1.21621	0.000178626	-1.34076	down
Hmhp001812	C11H15N5O4	2'-O-Methyladenosine	Nucleotides and derivatives	Nucleotides and derivatives	2140-79-6	1	5.73894e+06	6.08952e+06	6.35221e+06	234036	250973	209361	1.22298	0.000884211	-4.71056	down
pme1002	C8H11NO	L-Tyramine	Alkaloids	Alkaloids	51-67-2	3	158501	167761	148236	349154	377388	363018	1.21757	7.77472e-05	1.19927	up
zjbp110804	C20H20O6	6,7-dimethoxy-2-[2-(4'-hydroxy-3'-methoxyphenyl)ethyl]chromone	Others	Chromone	-	3	164094	137362	151451	26793.9	25988.5	20906.5	1.21741	0.0024404	-2.61969	down
HX1349	C5H8O4	dihydro-4-hydroxy-5-hydroxymethyl-2(3H)-furanone	Others	Others	-	3	586416	686436	760039	346261	277526	302957	1.18634	0.00984171	-1.13329	down
mws0712	C5H9NO3	N-Propionylglycine	Amino acids and derivatives	Amino acids and derivatives	21709-90-0	3	231966	238993	218855	9	9	9	1.22379	0.000658083	-14.641	down
Wbmn011269	C22H34O5	Vitexilactone	Terpenoids	Ditepenoids	61263-49-8	1	2.55091e+07	2.76152e+07	2.87828e+07	1.25043e+07	1.12861e+07	1.11759e+07	1.21525	0.00101226	-1.22803	down
mws0056	C21H20O12	Myricetin-3-O-rhamnoside (Myricitrin)	Flavonoids	Flavonols	17912-87-7	3	51871.6	76168.9	61735.5	5.28798e+07	5.94088e+07	4.89322e+07	1.22299	0.00322306	9.73052	up
MW0137097	C11H10O3	7-Methoxy-4-methylcoumarin	Lignans and Coumarins	Coumarins	2555-28-4	3	43181.7	54284.3	52248.2	274742	267304	353359	1.21405	0.011116	2.58033	up
pmp001251	C26H50NO7P	LysoPC 18:2(2n isomer)	Lipids	LPC	-	1	4.6085e+06	4.95809e+06	4.83651e+06	1.23983e+07	1.23182e+07	1.2503e+07	1.22253	7.35614e-06	1.36968	up
Lmhp009890	C28H52NO7P	LysoPC 20:3	Lipids	LPC	1199257-41-4	2	1.00398e+06	1.26316e+06	1.29762e+06	3.18656e+06	2.77417e+06	2.70296e+06	1.19645	0.00154845	1.28118	up
Lmhp003064	C14H16N2O2	Cyclo(Pro-Phe)	Amino acids and derivatives	Amino acids and derivatives	3705-26-8	3	982129	1.17083e+06	793756	218218	273768	331093	1.18499	0.0163858	-1.84	down
pme0170	C8H16N4O3	N-Acetyl-L-Arginine	Amino acids and derivatives	Amino acids and derivatives	155-84-0	3	1.33953e+06	1.00827e+06	1.2636e+06	403047	402301	480462	1.19933	0.0121126	-1.48988	down
pme0274	C6H13NO2	6-Aminocaproic acid	Organic acids	Organic acids	60-32-2	3	9.52597e+06	9.1913e+06	9.97841e+06	2.93028e+06	2.60801e+06	2.99564e+06	1.21981	0.000116296	-1.74955	down
MWSmce039	C6H5NO2	Isonicotinic acid	Others	Vitamin	55-22-1	3	1.49891e+07	1.60623e+07	1.77445e+07	2.32235e+06	2.09401e+06	2.20207e+06	1.22178	0.00306986	-2.8822	down
Zazp002547	C11H12N2O2	cyclo-(Gly-Phe)	Amino acids and derivatives	Amino acids and derivatives	10125-07-2	1	3.90337e+06	3.89196e+06	4.09512e+06	871529	721138	752666	1.22049	7.57634e-06	-2.34194	down
Wayp001024	C11H21NO7	N-(1-Deoxy-1-fructosyl)Valine	Nucleotides and derivatives	Nucleotides and derivatives	-	1	3.29229e+07	3.44649e+07	2.57929e+07	1.18141e+07	1.05583e+07	1.16873e+07	1.20135	0.0161927	-1.45197	down
MW0011468	C18H33NO4	10-nitro-9E-octadecenoic acid	Lipids	Free fatty acids	-	3	83292.6	44444.4	99351.7	5269.73	12246.1	6469.23	1.16867	0.0511283	-3.24304	down
Zjbn102532	C22H18O4	1-p-Hydroxybenzyl-4-methoxyphenanthrene-2,7-diol	Others	Others	-	3	16515.5	16566.1	16593.3	34220.1	37731.2	33575.3	1.21814	0.0047661	1.08702	up
mws0863	C5H11O7P	2-Deoxyribose-5'-phosphate	Nucleotides and derivatives	Nucleotides and derivatives	102916-66-5	3	497804	311303	397691	60732.7	65117.3	66141.1	1.21007	0.0243593	-2.65207	down
MW0109341	C20H30N4O5	Pro-Tyr-Lys	Amino acids and derivatives	Amino acids and derivatives	-	3	2.01799e+08	2.04009e+08	2.06338e+08	7.32811e+06	6.3552e+06	6.02864e+06	1.22308	1.06816e-05	-4.95673	down
MW0156786	C20H35N7O6	Ser-His-Val-Lys	Amino acids and derivatives	Amino acids and derivatives	-	3	4.27932e+06	4.53914e+06	4.85878e+06	1.14192e+07	1.07141e+07	1.37096e+07	1.2061	0.0124347	1.38991	up
pme2890	C8H16N2O4S2	L-Homocystine	Amino acids and derivatives	Amino acids and derivatives	626-72-2	3	561872	502749	483842	137402	134900	164943	1.21458	0.00131528	-1.82432	down
Zmbp002538	C11H12N2O2	1-Methoxy-indole-3-acetamide	Alkaloids	Plumerane	-	1	3.68742e+06	3.88646e+06	3.94324e+06	851481	709179	868245	1.2192	2.071e-05	-2.2454	down
Lmrj001341	C8H12N2O3	Cyclo(Ser-Pro)	Amino acids and derivatives	Amino acids and derivatives	-	3	432479	463188	434976	203368	222893	189284	1.21281	6.69865e-05	-1.11219	down
MW0156909	C17H32N8O9	Ser-Ser-Gly-Arg-Ser	Amino acids and derivatives	Amino acids and derivatives	-	3	78105.7	102189	60048.9	6862.71	24841.6	3522.44	1.08014	0.0150518	-2.77035	down
MW0158456	C23H31N5O11	Tyr-Glu-Gln-Asp	Amino acids and derivatives	Amino acids and derivatives	-	3	234989	259179	240420	558800	473322	563055	1.20755	0.00730655	1.11871	up
pmp001287	C8H9N	N-Benzylmethylene isomethylamine	Alkaloids	Alkaloids	-	1	4.02377e+06	3.58446e+06	3.97e+06	1.24589e+06	1.04907e+06	1.27226e+06	1.21498	0.000452897	-1.69854	down
MW0159213	C25H40N6O7	Val-Tyr-Gln-Lys	Amino acids and derivatives	Amino acids and derivatives	-	3	357614	388538	419066	100843	86267.5	68742.7	1.20882	0.000605115	-2.18721	down
pme3967	C12H17N5O5	2-(Dimethylamino)guanosine*	Nucleotides and derivatives	Nucleotides and derivatives	2140-67-2	3	3.44608e+06	3.46096e+06	3.43663e+06	436656	348645	378209	1.22156	2.3003e-05	-3.15219	down
pme0128	C6H12N2O3	L-Alanyl-L-Alanine	Amino acids and derivatives	Amino acids and derivatives	1948-31-8	1	112276	118300	114269	15237.3	9231.77	13208.3	1.21286	2.1247e-06	-3.19418	down
MW0153535	C16H26N6O5S1	Met-Gln-His	Amino acids and derivatives	Amino acids and derivatives	-	3	2.56624e+06	2.60555e+06	2.78557e+06	1.24999e+07	1.17431e+07	1.49489e+07	1.21816	0.00828145	2.30019	up
Zmcn003728	C27H30O16	Kaempferol-3,7-O-diglucoside	Flavonoids	Flavonols	25615-14-9	3	56029.7	67533.2	75319.6	161542	191558	190607	1.19907	0.00160176	1.45091	up
MWS2910	C10H15N3O4	5-Methyl-2'-Deoxycytidine	Nucleotides and derivatives	Nucleotides and derivatives	838-07-3	1	1.2558e+07	1.64992e+07	1.03992e+07	1.26546e+06	1.27532e+06	1.04954e+06	1.21435	0.0214399	-3.45807	down
MW0012218	C20H30O4	12(S)-HpEPE	Lipids	Free fatty acids	103239-14-1	3	445963	494656	443984	118913	118793	140509	1.21752	0.000590057	-1.87219	down
pmp001273	C26H50NO7P	LysoPC 18:2	Lipids	LPC	-	2	5.55752e+06	5.33682e+06	5.51481e+06	1.46609e+07	1.51801e+07	1.48372e+07	1.22315	2.62605e-05	1.44507	up
MWSslk154	C12H20O7	Triethyl citrate	Organic acids	Organic acids	77-93-0	3	57352.6	43136.1	65213.7	19478.3	19074.6	15491.1	1.18564	0.025224	-1.61639	down
pma6455	C5H11O8P	Ribulose-5-phosphate	Others	Saccharides	4151-19-3	3	312356	328634	308504	144262	162494	154532	1.21658	4.37952e-05	-1.04149	down
MW0108168	C16H32N4O4S2	Met-Met-Lys	Amino acids and derivatives	Amino acids and derivatives	-	3	1.27252e+07	1.1066e+07	1.49438e+07	469759	502180	312744	1.21772	0.00786931	-4.91415	down
MW0155235	C18H27N3O5	Phe-Ile-Ser	Amino acids and derivatives	Amino acids and derivatives	-	3	6.14967e+06	9.69958e+06	9.04762e+06	4.95918e+06	3.54746e+06	2.79253e+06	1.07315	0.0330379	-1.13975	down
MEDP1799	C10H7NO2	Quinaldic acid	Organic acids	Organic acids	93-10-7	3	2.42986e+06	3.5445e+06	2.8132e+06	5.2522e+07	7.74313e+07	6.82624e+07	1.2175	0.0128771	4.49547	up
MW0152340	C23H41N5O8	Leu-Gly-Asp-Val-Ile	Amino acids and derivatives	Amino acids and derivatives	-	3	2.26069e+06	2.25982e+06	2.05922e+06	6.01256e+06	8.35101e+06	7.53383e+06	1.20628	0.0167929	1.73466	up
MW0017099	C18H28O3	9s,13r-12-Oxophytodienoic Acid	Lipids	Free fatty acids	71606-07-0	3	183159	177868	203975	10469.2	34172.3	9737.63	1.1641	0.000113626	-3.37713	down
pmn001407	C30H48O6	2,3,16,21-Tetrahydroxyolean-12-en-28-oic acid (Platycogenic acid C)	Terpenoids	Triterpene	26121-81-3	2	75221	100353	164065	25591.9	18684.6	14503	1.16389	0.0692651	-2.53062	down
Lmqp000329	C8H14N3O7P	5-Aminoimidazole ribonucleotide	Nucleotides and derivatives	Nucleotides and derivatives	25635-88-5	1	592641	810267	889238	2.22099e+07	2.34016e+07	2.02166e+07	1.22019	0.00176997	4.84393	up
Cmsn001563	C21H22O15	1,7-Di-O-galloyl-D-sedoheptulose	Phenolic acids	Phenolic acids	-	3	98005.2	69338.1	93640.2	343443	353535	334417	1.20863	6.97162e-05	1.98257	up
Lmlp004754	C14H17NO7	Ehretioside B	Alkaloids	Phenolamine	156368-84-2	3	475742	453647	524376	53867.2	11051	46623.5	1.14897	0.00017435	-3.70414	down
MW0156621	C14H23N5O9	Ser-Ala-Asn-Asp	Amino acids and derivatives	Amino acids and derivatives	-	3	215206	240623	227546	495325	472270	530756	1.21527	0.00114479	1.13263	up
Zjhp090616	C17H16O6	(3R)-5,7,8-trihydroxy-3-(4'-hydroxybenzyl)-6-methyl-chroman-4-one	Flavonoids	Other Flavonoids	-	3	161016	136792	156865	61880.4	59713.2	58506.9	1.21584	0.0059163	-1.33603	down
Zmcp003989	C27H30O15	Kaempferol-3-O-rhamnosyl(1→2)glucoside	Flavonoids	Flavonols	-	1	2.39699e+07	1.68557e+07	3.22051e+07	9.89991e+06	1.42913e+07	9.41025e+06	1.04881	0.0844147	-1.11998	down
MW0152206	C25H43N5O8	Leu-Ala-Pro-Leu-Glu	Amino acids and derivatives	Amino acids and derivatives	-	3	603227	551855	376371	1.43476e+06	1.80353e+06	1.89633e+06	1.17992	0.00520679	1.74536	up
Lmhp008589	C23H42NO7P	LysoPE 18:3(2n isomer)	Lipids	LPE	-	1	459848	445865	472833	1.08042e+06	1.1208e+06	1.11851e+06	1.22241	1.39257e-05	1.26792	up
Lmgn000224	C5H6O5	2-Methyl-3-oxosuccinic acid	Organic acids	Organic acids	-	3	260507	255070	252564	85522.1	99613.9	67456.8	1.19954	0.00178068	-1.60456	down
MW0110276	C12H16N2O4	Tyr-Ala	Amino acids and derivatives	Amino acids and derivatives	730-08-5	3	4.15089e+06	4.41332e+06	3.65671e+06	8.6836e+06	8.99119e+06	8.39338e+06	1.20948	0.00011974	1.09294	up
MWS201421	C14H20N2O3S	Met-Phe	Amino acids and derivatives	Amino acids and derivatives	14492-14-9	3	685686	705190	620317	39467.3	33956.4	44361	1.22151	0.00145504	-4.09383	down
MW0158872	C19H30N6O7	Val-Ala-His-Glu	Amino acids and derivatives	Amino acids and derivatives	-	3	260904	271759	259979	37805.7	80563	61567.2	1.17553	0.0018594	-2.13919	down
mws0254	C6H9N3O2	L-Histidine	Amino acids and derivatives	Amino acids and derivatives	71-00-1	1	4.3037e+06	4.16471e+06	4.18326e+06	916074	770181	685439	1.21757	8.58364e-06	-2.41534	down
pmb3039	C35H28O16	Tricin-4'-O-oxalic acid-7-O-(p-coumaroyl)shikimic acid	Flavonoids	Flavones	-	3	21848.7	30198.5	22432.4	1669.67	2262.97	2172.71	1.21611	0.0133395	-3.6087	down
MW0144518	C20H26N4O9	Ala-Asp-Phe-Asp	Amino acids and derivatives	Amino acids and derivatives	-	3	882118	877254	788356	216180	189963	209592	1.2203	0.00128186	-2.04883	down
pmb3014	C31H30O15	Luteolin-7-O-(6''-eudesmyl)glucoside	Flavonoids	Flavones	-	3	120648	130331	107670	56919.9	51958.8	43166	1.19289	0.00196498	-1.23808	down
mws1179	C21H22O10	Naringenin-7-O-glucoside (Prunin)	Flavonoids	Flavanones	529-55-5	3	472277	509887	418735	1.03883e+06	1.03511e+06	1.0921e+06	1.21099	0.000118039	1.17633	up
mws0248	C9H12N2O6	Uridine	Nucleotides and derivatives	Nucleotides and derivatives	58-96-8	3	1.86576e+07	1.76369e+07	2.0385e+07	6.60476e+06	7.02492e+06	7.65083e+06	1.21484	0.00180381	-1.41329	down
MW0155126	C33H43N5O10	Phe-Asp-Glu-Phe-Leu	Amino acids and derivatives	Amino acids and derivatives	-	3	20224.7	25504.2	20544.4	35127.2	64514.9	41794.9	1.07848	0.101408	1.09366	up
MW0146143	C27H49N9O9	Asp-Ile-Gln-Leu-Arg	Amino acids and derivatives	Amino acids and derivatives	-	3	2.83217e+06	3.51405e+06	3.3914e+06	5.2378e+06	7.09096e+06	7.17414e+06	1.15265	0.0261582	1.00205	up
pme2801	C6H6N4O2	7-Methylxanthine	Nucleotides and derivatives	Nucleotides and derivatives	552-62-5	1	350885	489390	509187	97513.4	122292	159481	1.17557	0.014431	-1.83103	down
Lmhp008833	C24H48NO7P	LysoPC 16:1(2n isomer)	Lipids	LPC	-	1	2.7869e+06	2.70789e+06	2.35504e+06	8.39138e+06	8.6135e+06	9.15545e+06	1.21819	0.000106156	1.73665	up
Zmyn000155	C7H14N2O3	N-α-Acetyl-L-ornithine	Amino acids and derivatives	Amino acids and derivatives	6205-08-9	3	1.5541e+06	1.38837e+06	1.38081e+06	573400	563818	487772	1.21343	0.000921972	-1.4117	down
pmb2654	C19H27NO12	Anthranilate-1-O-Sophoroside	Phenolic acids	Phenolic acids	-	3	1.15466e+06	1.60431e+06	1.27898e+06	462365	331373	583539	1.15515	0.0093688	-1.55181	down
MW0152867	C22H38N10O7	Lys-Arg-His-Asp	Amino acids and derivatives	Amino acids and derivatives	-	3	194116	209085	216618	633950	622657	558696	1.21835	0.00190889	1.55029	up
Zmdp002216	C11H20N2O5	L-γ-Glutamyl-L-leucine	Amino acids and derivatives	Amino acids and derivatives	2566-39-4	1	4.39753e+07	3.68524e+07	3.58369e+07	2.55445e+06	2.6646e+06	4.07001e+06	1.21408	0.00396377	-3.65069	down
pme0513	C5H12O5	Xylitol*	Others	Saccharides	87-99-0	3	155926	134098	140952	39992	60889.5	49452.9	1.18955	0.000459899	-1.51943	down
pmb0034	C10H16N2O7	L-α-Glutamyl-L-Glutamic Acid	Amino acids and derivatives	Amino acids and derivatives	3929-61-1	3	714636	725164	835919	258049	285117	267862	1.21624	0.00479372	-1.4885	down
Lmrj002698	C10H16N2O2	Cyclo(Pro-Val)	Amino acids and derivatives	Amino acids and derivatives	5654-87-5	3	295179	273864	328756	88380.1	73151.4	70464	1.21362	0.00235886	-1.9523	down
MWS20172	C6H6O3	5-Hydroxymethylfurfural	Others	Aldehyde compounds	67-47-0	1	1.20944e+06	1.08005e+06	1.18981e+06	2.64388e+06	2.37175e+06	2.6713e+06	1.21344	0.00150768	1.14361	up
MW0144576	C17H28N4O9	Ala-Glu-Val-Asp	Amino acids and derivatives	Amino acids and derivatives	-	3	959092	640253	331947	67798.7	178268	126756	1.0885	0.0988137	-2.37301	down
mws0636	C18H20N2O3	L-Phenylalanyl-L-phenylalanine	Amino acids and derivatives	Amino acids and derivatives	2577-40-4	1	884427	781203	762092	44202.2	81795.2	67336.1	1.21101	0.00134201	-3.65044	down
MW0145499	C21H43N11O6	Arg-Ser-Lys-Arg	Amino acids and derivatives	Amino acids and derivatives	-	3	4.49829e+06	3.98026e+06	3.83661e+06	9.27338e+06	9.92014e+06	1.01886e+07	1.21389	0.000127715	1.2545	up
MW0157688	C21H39N5O8	Thr-Ile-Lys-Glu	Amino acids and derivatives	Amino acids and derivatives	-	3	708458	734128	753789	2.25111e+06	2.10253e+06	2.0728e+06	1.22178	0.000911366	1.5489	up
MW0153003	C21H38N6O8	Lys-Ile-Asn-Glu	Amino acids and derivatives	Amino acids and derivatives	-	3	302820	356532	394477	922997	919090	724735	1.18745	0.00850311	1.28434	up
pme3882	C9H12N2O5	2'-Deoxyuridine	Nucleotides and derivatives	Nucleotides and derivatives	951-78-0	3	37608.7	32936.6	33411.2	2791.9	4860.99	4358.94	1.20856	0.000611138	-3.11345	down
MW0146276	C14H25N3O7	Asp-Thr-Leu	Amino acids and derivatives	Amino acids and derivatives	-	3	1.06132e+07	9.17934e+06	1.16854e+07	1.3074e+06	1.14045e+06	1.14413e+06	1.22022	0.00581879	-3.13149	down
pmb2657	C10H18N4O6	Argininosuccinic acid	Organic acids	Organic acids	2387-71-5	3	60062.8	52198.1	76432.2	32926.3	27549.7	30654.4	1.15799	0.0396282	-1.05004	down
Lmyp004052	C30H26O14	Quercetin-3-O-(6''-O-p-Coumaroyl)galactoside	Flavonoids	Flavonols	-	1	345658	377340	620978	188547	259592	112685	1.0128	0.0766843	-1.26089	down
mws0355	C22H18O10	Catechin gallate*	Flavonoids	Flavanols	130405-40-2	3	513842	533531	618362	150180	148151	143472	1.21915	0.00596808	-1.91469	down
MW0155266	C25H40N6O7	Phe-Lys-Asp-Lys	Amino acids and derivatives	Amino acids and derivatives	-	3	40417.4	45447.1	43976.7	96962.8	90937.5	100051	1.2162	0.000329852	1.14908	up
pma0948	C8H11NO	Phenylethanolamine	Alkaloids	Alkaloids	7568-93-6	3	107706	91193.5	122762	43108.9	42956.7	47045.6	1.19834	0.0186371	-1.27291	down
Lmhp012042	C21H38O4	2-Linoleoylglycerol	Lipids	Glycerol ester	3443-82-1	1	93504.4	174184	145246	38185.7	26445	50526.8	1.13152	0.042878	-1.84231	down
pmb0854	C26H48NO7P	LysoPC 18:3	Lipids	LPC	-	1	1.65572e+06	1.64325e+06	1.71087e+06	7.09534e+06	6.8097e+06	7.11462e+06	1.22339	0.000198797	2.06891	up
MW0168453	C18H32O2	17-Octadecynoic acid	Lipids	Free fatty acids	-	3	20982	25997.3	17732.7	8299.88	3550.74	6895.46	1.12159	0.00973108	-1.78744	down
mws0437	C5H12O5	D-Arabitol*	Others	Saccharides	488-82-4	3	174426	260034	160839	57997.3	51208.5	58766.9	1.1874	0.043635	-1.82539	down
MW0152976	C14H24N6O4	Lys-Gly-His	Amino acids and derivatives	Amino acids and derivatives	-	3	1.27534e+07	1.10608e+07	1.12867e+07	6.00434e+07	5.2465e+07	5.53447e+07	1.22033	0.00155142	2.25762	up
pme1216	C6H5NO2	2-Picolinic acid	Organic acids	Organic acids	98-98-6	3	1.13672e+06	1.41545e+06	1.33028e+06	250659	234611	287852	1.21642	0.00496088	-2.3282	down
MWS201442	C13H18N2O4	Phe-Thr	Amino acids and derivatives	Amino acids and derivatives	51352-44-4	1	5.27112e+06	6.9315e+06	7.36391e+06	470061	552943	577947	1.21817	0.0109988	-3.61139	down
MWSslk237	C22H22O11	Hispidulin-7-O-glucoside(Homoplantaginin)	Flavonoids	Flavones	17680-84-1	3	1.27087e+06	2.20804e+06	977103	3.99632e+06	3.31061e+06	3.51407e+06	1.08498	0.0141084	1.28001	up
mws0668	C10H12N4O6	Xanthosine	Nucleotides and derivatives	Nucleotides and derivatives	146-80-5	1	2.24317e+07	2.57537e+07	2.0437e+07	1.04797e+07	9.33376e+06	1.03047e+07	1.20302	0.0111196	-1.18804	down
mws1073	C27H30O15	Apigenin-6,8-di-C-glucoside (Vicenin-2)	Flavonoids	Flavones	23666-13-9	3	1.64668e+06	1.49165e+06	2.06347e+06	645485	639718	666114	1.2003	0.0237362	-1.41456	down
mws0250	C9H11NO3	L-Tyrosine	Amino acids and derivatives	Amino acids and derivatives	60-18-4	3	4.71612e+06	4.7784e+06	6.02855e+06	1.85004e+06	1.72101e+06	2.54171e+06	1.1703	0.0062576	-1.34452	down
pmb0592	C34H42O20	Chrysoeriol-7-O-rutinoside-5-O-glucoside	Flavonoids	Flavones	-	3	2.21862e+06	1.50514e+06	1.08064e+06	832570	412211	538916	1.05403	0.079334	-1.42948	down
Lmcp005089	C18H16O5	6,8-Dihydroxy-2-[2-(4-methoxyphenyl)ethyl]chromone	Others	Chromone	-	3	98810.3	107465	160207	13472	24348	16625.4	1.19053	0.0294881	-2.75086	down
mws0847	C6H7N5	1-Methyladenine	Nucleotides and derivatives	Nucleotides and derivatives	5142-22-3	3	232205	296681	169450	95923.7	140666	89530.8	1.06431	0.060356	-1.09852	down
pmb1754	C5H15NO4P+	O-Phosphocholine	Alkaloids	Alkaloids	107-73-3	3	1.1878e+06	1.27712e+06	1.52213e+06	6.08322e+06	6.30814e+06	6.48736e+06	1.21802	6.89646e-06	2.24337	up
MWS201461	C12H25N5O3	Leu-Arg	Amino acids and derivatives	Amino acids and derivatives	26607-15-8	3	3.94161e+06	4.36978e+06	5.26242e+06	183720	438617	420765	1.19416	0.00662378	-3.70188	down
MWStz070	C9H11NO3	N-(2-Hydroxy-4-methoxyphenyl)acetamide	Alkaloids	Phenolamine	58469-06-0	3	1.08683e+07	1.00622e+07	1.50025e+07	4.24998e+06	4.06301e+06	5.68528e+06	1.15742	0.030833	-1.36006	down
mws0872	C11H15N5O4	1-Methyladenosine	Nucleotides and derivatives	Nucleotides and derivatives	15763-06-1	3	96042	80147	80987.5	9	9	9	1.22371	0.00360977	-13.2175	down
mws0133	C6H6N2O	Nicotinamide	Others	Vitamin	98-92-0	1	310759	350573	320639	4.70751e+06	6.3354e+06	5.26991e+06	1.22105	0.00858081	4.05418	up
MWSmce658	C10H8O4	Noreugenin; 5,7-Dihydroxy-2-Methylchromone	Others	Chromone	1013-69-0	3	30394.5	33460.4	37183.1	2195.65	8124.83	3853.8	1.15004	0.000416652	-2.83355	down
MWSslk140	C7H13NO3S	N-Acetyl-L-Methionine	Amino acids and derivatives	Amino acids and derivatives	65-82-7	3	264398	287467	248730	8594.78	10267.5	18390.9	1.21036	0.00105055	-4.42564	down
Hmmp001310	C11H9NO2	3-Indoleacrylic acid	Alkaloids	Plumerane	1204-06-4	1	1.97498e+06	1.99738e+06	2.15853e+06	365000	444736	438157	1.21928	0.000230785	-2.2966	down
Lmhp112042	C21H38O4	1-Linoleoylglycerol	Lipids	Glycerol ester	2277-28-3	1	113507	105023	131017	35399.9	43326.7	29484.1	1.19586	0.00254862	-1.69164	down
mws0609	C10H12N5O7P	Guanosine 3',5'-cyclic monophosphate	Nucleotides and derivatives	Nucleotides and derivatives	7665-99-8	1	2.18265e+07	3.01505e+07	3.79416e+07	9.57628e+07	6.76608e+07	8.79633e+07	1.14892	0.00997022	1.48322	up
Lmmp000897	C30H26O14	Gallocatechin-(4α→8)-gallocatechin	Flavonoids	Flavanols	-	3	3.75841e+06	1.83487e+06	4.19619e+06	8.88939e+06	1.29542e+07	9.76309e+06	1.1098	0.0122911	1.69093	up
pme3163	C7H15O10P	D-Sedoheptuiose 7-phosphate	Others	Saccharides	2646-35-7	3	354399	338588	307548	823479	766851	915132	1.21129	0.00406942	1.32431	up
mws2220	C22H18O11	Gallocatechin 3-O-gallate	Flavonoids	Flavanols	5127-64-0	3	506018	487070	628504	323244	251454	199395	1.12558	0.00863588	-1.06683	down
MWSslk066	C8H8O4	3-Hydroxy-4-methoxybenzoic acid; Isovanillic Acid	Phenolic acids	Phenolic acids	645-08-9	3	648022	443431	478481	218223	168433	253597	1.14734	0.0266882	-1.29399	down
HJKP000649	C8H9NO	N-benzylformamide	Alkaloids	Alkaloids	6343-54-0	3	5.53849e+07	5.17513e+07	7.44701e+07	2.32417e+07	2.1646e+07	2.73849e+07	1.17604	0.0296211	-1.32929	down
Hmln002355	C27H34O12	5'-Methoxymatairesinoside	Lignans and Coumarins	Lignans	1691201-82-7	3	212762	238144	227481	47375.1	89338.6	110339	1.1038	0.00852749	-1.45729	down
mws0572	C5H7N3O	5-Methylcytosine	Nucleotides and derivatives	Nucleotides and derivatives	554-01-8	1	1.4162e+07	1.47129e+07	1.91378e+07	828545	837351	976003	1.22042	0.010616	-4.18377	down
MW0146172	C25H37N9O8	Asp-Leu-His-Ala-His	Amino acids and derivatives	Amino acids and derivatives	-	3	16414.1	15171.1	15201.5	36192.4	47304.4	31731.7	1.1811	0.0378933	1.30033	up
MWS04559g	C9H11NO3	3-Hydroxy-L-phenylalanine	Amino acids and derivatives	Amino acids and derivatives	587-33-7	3	4.31341e+06	4.30778e+06	6.01386e+06	1.82443e+06	1.798e+06	2.26768e+06	1.17337	0.0290289	-1.31306	down
pmn001644	C23H20O14	Quercetin-3-O-(2''-O-acetyl)glucuronide	Flavonoids	Flavonols	-	3	48722.4	40400	15332.9	9998.07	12483	5822.77	1.01072	0.122331	-1.88382	down
MW0155391	C39H52N6O7	Phe-Tyr-Phe-Lys-Ile	Amino acids and derivatives	Amino acids and derivatives	-	3	1.05567e+06	1.35305e+06	1.48924e+06	36909.5	32597	51042.2	1.21812	0.0100706	-5.01503	down
MW0159075	C18H32N4O8	Val-Leu-Ser-Asp	Amino acids and derivatives	Amino acids and derivatives	-	3	3.03495e+06	3.06099e+06	3.04774e+06	1.1113e+06	828582	448106	1.14398	0.0071326	-1.93698	down
Hmmn003659	C25H26O14	Limocitrin-7-O-(6''-Acetyl)glucoside	Flavonoids	Flavonols	-	3	38531.1	62510.2	36090.1	106107	75785.1	97892.4	1.07428	0.0185739	1.02875	up
pme3188	C9H13N2O9P	Uridine 5'-monophosphate	Nucleotides and derivatives	Nucleotides and derivatives	58-97-9	1	5.91758e+06	1.08637e+07	9.28636e+06	4.12455e+07	4.3987e+07	3.3514e+07	1.18476	0.0037251	2.18755	up
MW0155398	C29H41N5O6	Phe-Tyr-Val-Lys	Amino acids and derivatives	Amino acids and derivatives	-	3	578240	468062	451527	1.70518e+06	1.48e+06	1.56587e+06	1.21014	0.000461443	1.66537	up
Hmgp002327	C11H9O2N	3-amino-2-naphthoic acid	Alkaloids	Alkaloids	-	1	2.00294e+06	1.57421e+06	2.27608e+06	436519	419600	386553	1.21071	0.0168092	-2.23579	down
pmb0508	C14H20N4O2	p-Coumaroylagmatine	Alkaloids	Phenolamine	7295-86-5	3	204144	295012	320131	150101	77745.4	55601.9	1.06241	0.0183992	-1.53128	down
pme1439	C9H8O3	p-Coumaric acid	Phenolic acids	Phenolic acids	501-98-4	3	943906	817279	1.01942e+06	417983	476817	437782	1.1989	0.00986992	-1.06117	down
Zmhp102730	C27H30O17	6-Hydroxykaempferol-3,6-O-Diglucoside	Flavonoids	Flavonols	-	3	2.39997e+06	2.8306e+06	2.40358e+06	7.78003e+06	7.3939e+06	9.2438e+06	1.21037	0.00706645	1.67739	up
Hmcp001598	C27H30O16	Isorhamnetin-3-O-(2''-O-xylosyl)glucoside	Flavonoids	Flavonols	-	3	661274	419158	332220	1.17665e+06	861044	917541	1.05878	0.0205273	1.06487	up
pme0075	C7H11NO5	N-Acetyl-L-glutamic acid	Amino acids and derivatives	Amino acids and derivatives	1188-37-0	1	345165	281957	342335	120865	144891	141400	1.19997	0.00634808	-1.25159	down
Zmdp000972	C4H9NO2S	S-Methyl-L-cysteine	Amino acids and derivatives	Amino acids and derivatives	1187-84-4	3	1.72478e+07	1.69939e+07	2.33868e+07	6.79143e+06	6.14638e+06	9.90186e+06	1.14346	0.0152009	-1.33524	down
Lmwp003442	C21H20O11	Amoenin	Flavonoids	Flavonols	-	3	1.08814e+07	1.66113e+07	1.61415e+07	3.11066e+07	3.75385e+07	3.79532e+07	1.16112	0.00214201	1.28865	up
Lmtn000940	C14H18O10	1-O-(3,4-Dihydroxy-5-methoxy-benzoyl)-glucoside	Phenolic acids	Phenolic acids	-	3	169518	100765	90914.5	47467.6	43786.4	76642	1.00943	0.10574	-1.10522	down
MW0156019	C27H29N5O4	Pro-Trp-Trp	Amino acids and derivatives	Amino acids and derivatives	-	3	2.62312e+07	1.5039e+07	2.42199e+07	1.50977e+08	1.10938e+08	1.10787e+08	1.19265	0.0124195	2.50867	up
MWS201445	C10H18N2O3	Val-Pro	Amino acids and derivatives	Amino acids and derivatives	20488-27-1	3	1.31732e+06	1.45535e+06	1.78909e+06	135488	148474	224781	1.20796	0.00854854	-3.16458	down
MW0145857	C23H29N7O8	Asn-Phe-His-Asp	Amino acids and derivatives	Amino acids and derivatives	-	3	179345	117169	86984	37723.3	38710.4	34092.3	1.15309	0.0784892	-1.79483	down
Zmzp000145	C9H20N2O2	Trimethyllysine	Amino acids and derivatives	Amino acids and derivatives	23284-33-5	3	1.15154e+06	806131	775515	2.08889e+06	2.19609e+06	1.63285e+06	1.13676	0.00974117	1.11448	up
Lmtp003948	C22H24O12	3',5',5,7-Tetrahydroxy-4'-methoxyflavanone-3'-O-glucoside	Flavonoids	Flavones	-	3	1.10088e+06	773589	1.06591e+06	5.80547e+06	5.6656e+06	4.94727e+06	1.21152	0.00120156	2.48123	up
HJN110	C30H48O3	3-Hydroxylup-20(29)-en-28-oic acid (Betulinic acid)	Terpenoids	Triterpene	472-15-1	3	79725	65222.4	114978	51200.5	35806.3	25562.1	1.04317	0.0602488	-1.20729	down
MW0152293	C23H44N8O6	Leu-Gln-Ile-Arg	Amino acids and derivatives	Amino acids and derivatives	-	3	208414	306151	300937	15805.5	14461	21043.1	1.21474	0.0148885	-3.99039	down
pme0266	C10H18O4	Sebacic acid	Organic acids	Organic acids	111-20-6	2	7073.32	9086.53	12044.6	3169.97	2900.38	3860.88	1.15815	0.0471371	-1.50588	down
pme3154	C6H12O4	Mevalonic acid	Organic acids	Organic acids	150-97-0	3	5.19883e+06	3.44535e+06	3.64819e+06	9.0771e+06	1.67652e+07	8.9215e+06	1.10181	0.0956113	1.49982	up
mws0874	C10H14N5O7P	3'-Adenylic Acid	Nucleotides and derivatives	Nucleotides and derivatives	84-21-9	3	222222	249605	219827	2.55769e+06	2.29018e+06	2.61596e+06	1.22241	0.00181719	3.43179	up
Lmsn003628	C23H32O15	6'-O-Sinapoylsucrose	Phenolic acids	Phenolic acids	-	3	57573.6	75952.6	45660.1	7787.26	27592.9	9582.77	1.07303	0.0177421	-1.99465	down
pme1184	C10H13N5O4	2'-Deoxyguanosine	Nucleotides and derivatives	Nucleotides and derivatives	961-07-9	3	27145831	3.07008e+07	4.42777e+07	3.32848e+06	3.99121e+06	3.98005e+06	1.21114	0.0282836	-3.17596	down
Lmtn002997	C22H22O13	Mearnsetin-3-O-glucoside	Flavonoids	Flavones	-	3	63966.7	33025.4	50102.2	149850	138585	146490	1.15592	0.00409176	1.56403	up
mws0675	C11H15N2O8P	β-Nicotinamide mononucleotide	Nucleotides and derivatives	Nucleotides and derivatives	1094-61-7	3	11937.3	3150.67	4206	20761.8	29538.3	37800.7	1.08118	0.02447	2.19101	up
MW0150130	C14H23N3O7	Glu-Pro-Thr	Amino acids and derivatives	Amino acids and derivatives	-	3	970087	807327	751745	66012.3	69647.7	106465	1.2115	0.00576119	-3.38484	down
pme3382	C6H11NO4	N-Acetyl-L-threonine	Amino acids and derivatives	Amino acids and derivatives	17093-74-2	3	133634	127737	120601	49745.7	64985.9	72002.6	1.1677	0.00261738	-1.03248	down
MW0159215	C25H39N5O8	Val-Tyr-Glu-Lys	Amino acids and derivatives	Amino acids and derivatives	-	3	2.54472e+06	2.4308e+06	2.03857e+06	5.42257e+06	5.18061e+06	3.57746e+06	1.12527	0.0461318	1.01559	up
pme0264	C10H14N2O5	Thymidine	Nucleotides and derivatives	Nucleotides and derivatives	50-89-5	1	752177	1.86552e+06	836054	178854	169623	154922	1.16704	0.110822	-2.77839	down
Zbln003676	C21H22O7	7-hydroxy-4-methoxyphenanthrene-2-O-glucoside	Quinones	PhenAnthraquinones	-	3	9	9	9	173586	101801	99816.6	1.22295	0.0356484	13.7624	up
Hmqp006235	C26H46NO7P	LysoPC 18:4	Lipids	LPC	-	1	188289	86212.9	223092	862713	465909	873225	1.1072	0.0416259	2.14567	up
pmp001311	C27H30O17	6-Hydroxykaempferol-7,6-O-Diglucoside	Flavonoids	Flavonols	-	3	4.66694e+06	3.39891e+06	3.42231e+06	1.20227e+07	9.2353e+06	1.72392e+07	1.15444	0.0575756	1.74461	up
pme1194	C9H13N3O4	2'-Deoxycytidine	Nucleotides and derivatives	Nucleotides and derivatives	951-77-9	3	3.63199e+06	2.94951e+06	3.29533e+06	362860	388001	340405	1.22131	0.00434089	-3.17804	down
Zbqn006094	C15H8O7	Pseudopurpurin(1,2,4-trihydroxy-3-carboxyanthraquinone)	Quinones	Anthraquinone	476-41-5	1	4.48225e+06	1.55336e+06	4.19531e+06	637544	748602	348415	1.1031	0.0910846	-2.56029	down
MW0155984	C14H23N3O5	Pro-Pro-Thr	Amino acids and derivatives	Amino acids and derivatives	-	3	661259	855441	624014	77425.1	100773	63690.5	1.21019	0.0112231	-3.14568	down
Lmhn003074	C14H14O8	Feruloylmalic acid	Phenolic acids	Phenolic acids	-	3	70881.6	88999	55940.8	40444.6	35214	32098.8	1.11978	0.0560093	-1.00205	down
MW0103681	C15H24N2O17P2	Uridine-5'-diphosphogalactose disodium salt	Nucleotides and derivatives	Nucleotides and derivatives	-	3	1.70237e+07	1.04818e+07	1.42538e+07	5.58031e+06	3.57575e+06	3.23888e+06	1.15211	0.0238448	-1.75235	down
MW0153029	C22H43N7O6	Lys-Leu-Asn-Lys	Amino acids and derivatives	Amino acids and derivatives	-	3	39207.2	62364.4	47930.5	13412.8	8472.38	12426.4	1.18259	0.0249571	-2.12339	down
MW0109137	C23H26N4O4	Phe-Trp-Ala	Amino acids and derivatives	Amino acids and derivatives	-	3	2.70178e+07	2.48525e+07	2.62528e+07	3.77551e+06	3.69448e+06	5.5065e+06	1.21108	1.57095e-05	-2.58985	down
pme2914	C6H10O5	3-Hydroxy-3-methylpentane-1,5-dioic acid	Amino acids and derivatives	Amino acids and derivatives	503-49-1	1	2.31387e+07	3.58239e+07	2.22385e+07	1.0923e+07	1.61732e+07	1.02358e+07	1.07653	0.0625988	-1.12109	down
mws0120	C8H20NO6P	Choline Alfoscerate	Lipids	PC	28319-77-9	3	1.14283e+06	1.13785e+06	1.35626e+06	2.70296e+07	2.36234e+07	2.52233e+07	1.22253	0.00158557	4.38285	up
MW0106969	C11H21N3O5	Glu-Lys	Amino acids and derivatives	Amino acids and derivatives	5891-53-2	3	2.44176e+07	2.34953e+07	1.81232e+07	7.54277e+06	7.7989e+06	7.85829e+06	1.20397	0.018174	-1.50913	down
MW0152307	C24H42N6O9	Leu-Glu-Ala-Ile-Asn	Amino acids and derivatives	Amino acids and derivatives	-	3	490788	701785	873339	118253	80851.2	162101	1.17265	0.0312642	-2.51589	down
Lmmn003748	C20H24O6	Isolariciresinol	Lignans and Coumarins	Lignans	548-29-8	3	176027	173610	216308	23757.2	24223.8	21398.1	1.22021	0.00675287	-3.02809	down
Smgp004575	C21H20O12	Quercetin-5-O-β-D-glucoside	Flavonoids	Flavonols	-	1	4.92251e+06	3.79205e+06	4.38018e+06	1.08189e+07	7.86127e+06	1.54034e+07	1.11571	0.0827914	1.38009	up
Lmdp004267	C30H26O14	Quercetin-3-O-(6''-O-p-Coumaroyl)glucoside	Flavonoids	Flavonols	-	2	457225	368900	427191	199212	77562.1	149384	1.09478	0.00432248	-1.55629	down
Lmmp003903	C23H22O12	Kaempferol-3-O-(2''-O-acetyl)glucoside	Flavonoids	Flavonols	-	1	276314	261160	269390	891857	645673	943512	1.19658	0.0258327	1.62055	up
Hmcp002187	C23H24O13	Limocitrin-3-O-galactoside*	Flavonoids	Flavonols	-	1	346848	677755	815285	1.29414e+06	1.37602e+06	1.51082e+06	1.05014	0.017231	1.18422	up
