# Supplementary material for: Widely Targeted Metabolomics Analysis Revealed the Component Differences of Hemerocallis citrina Borani in Different Production Areas of Datong
Source: Foods. 2024 Oct 25;13(21):3404. doi: 10.3390/foods13213404 (PMC11545560; doi:10.3390/foods13213404)
Supplement: Supplementary file 1 [file foods-13-03404-s001.zip › Table S5.xlsx]

## Sheet: Sheet1
Index	Sub class	Compounds	Class I	Class II	Formula	DTJJZ-1	DTJJZ-2	DTJJZ-3	DTDLZ-1	DTDLZ-2	DTDLZ-3	DTSSLP-1	DTSSLP-2	DTSSLP-3
MWS201405	1	His-Tyr	Amino acids and derivatives	Amino acids and derivatives	C15H18N4O4	503030	706733	642543	1.41938e+06	1.34183e+06	1.44053e+06	9	9	9
MW0144705	1	Ala-Pro-Ala-Pro-Lys	Amino acids and derivatives	Amino acids and derivatives	C22H38N6O6	4.69234e+06	4.45958e+06	4.59501e+06	8.11528e+06	7.90515e+06	8.58489e+06	2.30448e+06	2.18763e+06	2.09625e+06
MW0145968	1	L-Asparaginyl-L-asparagine	Amino acids and derivatives	Amino acids and derivatives	C8H14N4O5	3.65554e+07	3.46508e+07	3.57543e+07	4.72405e+07	4.38345e+07	4.37268e+07	1.70341e+07	1.55058e+07	1.61155e+07
MW0109087	1	Phe-Ala-Asp	Amino acids and derivatives	Amino acids and derivatives	C16H21N3O6	1.37357e+07	1.22875e+07	1.38638e+07	2.92764e+07	2.88452e+07	2.78026e+07	7.16224e+06	6.36767e+06	8.09717e+06
MW0158205	1	Trp-Met-Glu	Amino acids and derivatives	Amino acids and derivatives	C21H28N4O6S1	5.0452e+06	5.46645e+06	5.74946e+06	5.07908e+06	5.56631e+06	5.35579e+06	2.30242e+06	2.38291e+06	2.47704e+06
MW0145991	1	L-Asparaginyl-L-phenylalanine	Amino acids and derivatives	Amino acids and derivatives	C13H17N3O4	1.0798e+07	1.06785e+07	9.91526e+06	2.50388e+07	2.70996e+07	2.5076e+07	4.11819e+06	4.39807e+06	4.1366e+06
MW0157012	1	L-Seryl-L-lysine	Amino acids and derivatives	Amino acids and derivatives	C9H19N3O4	890090	726071	729288	1.44478e+06	1.51502e+06	1.41139e+06	607913	480956	455086
MW0107847	1	Leu-Thr	Amino acids and derivatives	Amino acids and derivatives	C10H20N2O4	1.28691e+06	1.25305e+06	1.20802e+06	1.75949e+06	1.60372e+06	1.86635e+06	712179	879635	893043
MW0150461	1	Gly-Pro-Asn	Amino acids and derivatives	Amino acids and derivatives	C11H18N4O5	1.23095e+07	1.11886e+07	1.32251e+07	1.49445e+07	1.51826e+07	1.35808e+07	4.51359e+06	4.42211e+06	4.41212e+06
MW0109421	1	Prolylproline	Amino acids and derivatives	Amino acids and derivatives	C10H16N2O3	2.17332e+06	2.14694e+06	2.10301e+06	2.54597e+06	2.60997e+06	2.82851e+06	1.07281e+06	1.16826e+06	1.20753e+06
MW0106912	1	Glu-Leu-Lys	Amino acids and derivatives	Amino acids and derivatives	C17H32N4O6	7.61428e+06	7.25466e+06	7.50275e+06	1.89334e+07	1.83208e+07	1.66028e+07	3.35735e+06	3.09152e+06	2.90974e+06
Hmlp001371	1	Cyclo(Tyr-Ala)	Amino acids and derivatives	Amino acids and derivatives	C12H14N2O3	2.72653e+06	2.99913e+06	2.56592e+06	6.43375e+06	5.83166e+06	6.59804e+06	615442	864248	873689
MW0158708	1	TyrMe-Nap-OH	Amino acids and derivatives	Amino acids and derivatives	C29H26N2O7	622700	619991	554119	919764	948693	849848	254136	287896	277027
MW0158347	1	Tyr-Ala-Arg-Asp-Glu	Amino acids and derivatives	Amino acids and derivatives	C27H40N8O11	101174	76752.8	84000.8	89281.1	86915.1	111990	32380.5	45264.1	47123.5
MW0156621	1	Ser-Ala-Asn-Asp	Amino acids and derivatives	Amino acids and derivatives	C14H23N5O9	215206	240623	227546	495325	472270	530756	109950	119861	111999
MW0110276	1	Tyr-Ala	Amino acids and derivatives	Amino acids and derivatives	C12H16N2O4	4.15089e+06	4.41332e+06	3.65671e+06	8.6836e+06	8.99119e+06	8.39338e+06	511428	471132	443474
MW0110412	1	Val-Met	Amino acids and derivatives	Amino acids and derivatives	C10H20N2O3S	136302	155061	169260	157959	180600	217927	85613.3	80207.5	86015.3
MW0158972	1	Val-Gln-Met-Met-Thr	Amino acids and derivatives	Amino acids and derivatives	C24H44N6O8S2	648786	635301	576150	781064	594521	685068	162168	175637	162897
MW0150014	1	Glu-Gly-Lys-Tyr-Glu	Amino acids and derivatives	Amino acids and derivatives	C27H40N6O11	67959.5	80346.5	64780.1	91413.7	69374.2	85013.4	24206.9	16826.6	25447
MW0153776	1	Met-His	Amino acids and derivatives	Amino acids and derivatives	C11H18N4O3S	3.11856e+06	1.31241e+06	2.91848e+06	1.17201e+07	3.45777e+06	2.11704e+06	323427	1.3582e+06	462251
MWSslk042	1	N-Ethylmaleimide (NEM)	Amino acids and derivatives	Amino acids and derivatives	C6H7NO2	1.18087e+07	1.01078e+07	1.1123e+07	1.5976e+07	1.72012e+07	1.83898e+07	3.97246e+06	3.97692e+06	4.44257e+06
MW0105244	1	4-Hydroxyphenylacetylglycine	Amino acids and derivatives	Amino acids and derivatives	C10H11NO4	6.46856e+06	7.01909e+06	6.44545e+06	7.30302e+06	6.57688e+06	7.53982e+06	1.86322e+06	1.80475e+06	1.549e+06
MW0009341	1	4-(Butylamino)benzoic acid	Benzene and substituted derivatives	Benzene and substituted derivatives	C11H15NO2	1.86135e+06	1.89036e+06	1.84698e+06	3.06055e+06	3.03756e+06	2.97771e+06	712014	692094	752653
Smdp007779	1	8-Demethylfarrerol	Flavonoids	Flavanones	C16H14O5	3.34851e+06	3.4216e+06	3.17861e+06	3.61281e+06	3.57828e+06	3.52101e+06	1.33469e+06	1.20691e+06	1.31029e+06
Zjhp090608	1	Polygonatone D	Flavonoids	Other Flavonoids	C17H18O5	2.51183e+06	2.02884e+06	2.00361e+06	2.88667e+06	2.96781e+06	3.03136e+06	609432	807053	592914
Zjhp090601	1	5,7-dihydroxy-3-(4'-hydroxybenzyl)-chroman-4-one	Flavonoids	Other Flavonoids	C16H14O5	3.09861e+06	3.33231e+06	3.21517e+06	3.86988e+06	3.55524e+06	3.44247e+06	1.2969e+06	1.17478e+06	1.19432e+06
pmp000120	1	Diosmetin-6-C-glucoside	Flavonoids	Flavones	C22H22O11	441088	574030	1.17989e+06	634594	795150	814495	176635	149635	418255
Lmfn003760	1	Quercetin-4'-O-glucuronide	Flavonoids	Flavonols	C21H18O13	158175	124820	117996	192553	182975	196681	98353.4	71830.4	99462.1
Hmpn005101	1	Sieboldin	Flavonoids	Chalcones	C21H24O11	191506	205478	228014	298030	226719	252991	79344.9	76710.7	79639.5
Lmgp003546	1	4',5'-Dihydroxy-6,8-dimethoxyisoflavone-7-O-galactoside*	Flavonoids	Isoflavones	C23H24O12	613783	543978	614246	923809	828243	639506	324343	159333	308153
Lmgp004829	1	5,7,4'-Trihydroxy-6,8-dimethoxyisoflavone-7-O-galactoside*	Flavonoids	Isoflavones	C23H24O12	613783	543978	614246	923809	828243	639506	324343	159333	308153
MWSHY0017	1	Naringenin (5,7,4'-Trihydroxyflavanone)	Flavonoids	Flavanones	C15H12O5	1.2307e+07	1.29758e+07	1.24067e+07	2.08185e+07	2.1962e+07	2.1723e+07	9.27185e+06	9.04991e+06	8.427e+06
pme2960	1	Naringenin chalcone; 2',4,4',6'-Tetrahydroxychalcone*	Flavonoids	Chalcones	C15H12O5	1.18264e+07	1.21822e+07	1.12363e+07	1.94488e+07	2.14373e+07	1.91412e+07	8.33416e+06	7.8398e+06	6.42287e+06
mws0914	1	3,5,7-Trihydroxyflavanone (Pinobanksin)	Flavonoids	Flavanonols	C15H12O5	1.06051e+07	1.15318e+07	1.05772e+07	1.83934e+07	1.87234e+07	1.97368e+07	7.28234e+06	7.49761e+06	7.55533e+06
MWSHC20105	1	4-ketopinoresinol	Lignans and Coumarins	Lignans	C20H20O7	98048.3	108747	83623.6	137563	142833	156306	36598.4	34603.4	35230.8
Lahp004442	1	3,4-Dihydro-4-(4'-hydroxyphenyl)-5,7-dihydroxycoumarin*	Lignans and Coumarins	Coumarins	C15H12O5	1.17114e+07	1.23422e+07	1.18517e+07	1.97427e+07	2.09426e+07	2.26422e+07	8.67834e+06	8.67268e+06	8.37628e+06
Hmgn004693	1	8-Hydroxy-α-conidendrin	Lignans and Coumarins	Lignans	C20H20O7	71408.8	68596	87132.8	78676.1	69396.8	84470	28617.4	29541.4	25469.7
pmn001370	1	Pinoresinol-4,4'-O-di-O-glucoside	Lignans and Coumarins	Lignans	C32H42O16	103513	121933	84584.9	188363	96433.8	107076	66328.3	52740.1	67431
Lmhp009129	1	LysoPC 15:0(2n isomer)	Lipids	LPC	C23H48NO7P	2.48181e+07	2.29315e+07	2.34271e+07	4.04375e+07	4.20961e+07	3.97028e+07	1.18432e+07	1.23915e+07	1.21908e+07
pmb2319	1	LysoPC 15:0	Lipids	LPC	C23H48NO7P	2.60103e+07	2.50215e+07	2.63399e+07	4.29708e+07	4.20237e+07	4.44344e+07	1.24702e+07	1.35109e+07	13356077
Lmhp008763	1	LysoPE 16:1(2n isomer)	Lipids	LPE	C21H42NO7P	688431	670665	597684	922030	919327	880871	569680	236941	176485
pmp001260	1	N-(2-Hydroxyethyl)eicosapentaenoic acid	Lipids	Free fatty acids	C22H37NO3	199585	260648	201985	261045	268476	159577	67753.8	172354	75512.7
Lmbn005822	1	9,10-DHOME; (12Z)-9,10-Dihydroxyoctadec-12-enoic acid	Lipids	Free fatty acids	C18H34O4	22921.2	23621.6	23598.1	37828.9	35502	37749.8	13763.8	12850.3	15352.1
mws1355	1	16-Hydroxyhexadecanoic acid	Lipids	Free fatty acids	C16H32O3	42180.4	35686.6	48093.8	55667.4	36511.5	39992.1	16810.1	28531.5	18759.4
pmb2922	1	Uridine 5'-diphospho-D-glucose	Nucleotides and derivatives	Nucleotides and derivatives	C15H24N2O17P2	2.16512e+06	2.26216e+06	2.34318e+06	2.99529e+06	2.90424e+06	3.83935e+06	518650	601243	605606
pme1119	1	Inosine	Nucleotides and derivatives	Nucleotides and derivatives	C10H12N4O5	517842	514121	664027	853205	752699	735188	324366	231142	228610
MW0118871	1	2-Pyridineacetic acid	Organic acids	Organic acids	C7H7NO2	1.97497e+07	1.79947e+07	1.77012e+07	3.72644e+07	4.13653e+07	3.84247e+07	7.5535e+06	8.5988e+06	9.35929e+06
MW0110179	1	Tumonoic acid H	Organic acids	Organic acids	C26H45NO7	615574	577118	623891	1.25384e+06	1.06895e+06	1.0551e+06	318061	337035	318604
MW0131126	1	3-(3,4-Dihydroxyphenyl)prop-2-enoic acid	Organic acids	Organic acids	C9H8O4	4.61263e+06	3.9144e+06	3.58372e+06	5.51624e+06	6.13754e+06	6.21807e+06	2.71046e+06	2.43014e+06	2.53219e+06
Wayn000884	1	Citric acid glucoside	Organic acids	Organic acids	C12H18O12	1.6672e+07	1.95951e+07	1.96816e+07	2.19348e+07	2.47895e+07	2.96611e+07	8.39738e+06	8.32803e+06	9.04228e+06
mws1167	1	Oxalacetic acid	Organic acids	Organic acids	C4H4O5	208246	244682	228560	444521	330761	401143	87956.1	113364	97596.7
Wayn001528	1	Homocitrate	Organic acids	Organic acids	C7H10O7	3.38271e+06	1.99306e+06	3.26669e+06	3.82583e+06	6.93752e+06	3.77709e+06	1.36729e+06	1.41601e+06	2.34065e+06
Zmdp007400	1	4,5-dihydroxy-2,3,6-trimethoxy-9,10-dihydrophenanthrene	Others	Others	C17H18O5	3.60063e+06	3.41518e+06	3.43626e+06	5.19517e+06	4.86164e+06	4.53309e+06	1.01903e+06	1.24457e+06	1.04486e+06
MW0113116	1	4'-Methylacetophenone	Others	Ketone compounds	C9H10O	531412	463032	506437	699557	906739	894663	132417	118526	122029
pmb0764	1	4-Methyl-5-thiazoleethanol	Others	Others	C6H9NOS	1.6445e+06	1.77711e+06	1.61614e+06	1.6434e+06	1.76165e+06	1.6904e+06	528945	458711	523217
mws0179	1	Chlorogenic acid methyl ester	Phenolic acids	Phenolic acids	C17H20O9	2.30652e+06	2.2702e+06	2.0173e+06	3.53305e+06	4.22183e+06	4.12094e+06	1.15832e+06	1.40464e+06	1.27538e+06
Xmbp001692	1	2,4,6-Trihydroxybenzoic acid	Phenolic acids	Phenolic acids	C7H6O5	638800	554959	592165	732621	652568	651099	200736	244747	224718
Zmhn001358	1	4-O-Glucosyl-4-hydroxybenzoic acid	Phenolic acids	Phenolic acids	C13H16O8	964142	800007	835741	2.12624e+06	1.95344e+06	2.09106e+06	402368	398901	453477
Zmhn001883	1	Vanillic acid-4-O-glucoside	Phenolic acids	Phenolic acids	C14H18O9	88208.5	64059.6	66075.7	130219	115051	143409	45558.7	23632.8	44012.3
Yajn002315	1	4-O-(3'-O-alpha-D-Glucopyranosyl)caffeoylquinic acid	Phenolic acids	Phenolic acids	C22H28O14	99907.4	80822	98243.1	139865	131296	128398	73228.3	62916.1	53360.2
Cmsp006710	1	3',4-Dihydroxy-3,5'-dimethoxybibenzyl	Phenolic acids	Phenolic acids	C16H18O4	44791.4	56458.5	61414	65261.5	63007.2	63254.2	22596.4	43031.2	29362
mws0628	1	4-Hydroxybenzaldehyde	Phenolic acids	Phenolic acids	C7H6O2	1.39759e+07	1.37655e+07	1.25099e+07	1.46393e+07	1.50602e+07	1.45604e+07	7.52186e+06	6.67689e+06	6.91718e+06
Lmgn001670	1	Salicylic acid	Phenolic acids	Phenolic acids	C7H6O3	706176	640284	652257	872283	839709	898606	448765	362789	392764
MWS1846	1	Phenoxyacetic acid	Phenolic acids	Phenolic acids	C8H8O3	131286	115794	125654	290606	279992	285553	63658.8	52266.4	42330.7
NK10253223	1	2-Amino-3-methoxybenzoic acid	Phenolic acids	Phenolic acids	C8H9NO3	398641	188284	413057	543751	452717	501885	226523	279826	174467
pmn001338	1	Rhein-8-O-glucoside	Quinones	Anthraquinone	C21H18O11	520656	492490	448540	593668	634230	635982	248102	225380	209664
Zmdn007287	1	Rhein-9-Anthrone	Quinones	Anthraquinone	C15H10O5	1.00873e+07	7.92055e+06	7.7331e+06	1.11815e+07	1.09141e+07	1.1528e+07	2.49848e+06	3.03161e+06	2.3598e+06
Lmjp006031	1	4-Oxo-α-Lapachone	Quinones	Quinones	C15H12O4	49536.6	37038.9	27344.4	44862.3	45622.3	44727.8	13909.2	22898.1	21699.3
Hmhp002807	2	Fulvanine A	Alkaloids	Pyrrole alkaloids	C9H13NO5	4.60633e+07	4.70585e+07	4.58119e+07	6.67076e+06	5.70829e+06	6.9118e+06	1.06531e+07	8.9681e+06	1.03688e+07
pmp001245	2	Feruloylcholine	Alkaloids	Phenolamine	C15H22NO4+	357049	137340	212612	137384	40361.9	72599.6	46591.3	31625.9	38373.2
Zmsp000237	2	1,4-Dideoxy-1,4-imino-(2-O-β-D-glucosyl)-D-arabinitol	Alkaloids	Pyrrole alkaloids	C11H21NO8	8.51218e+06	1.0025e+07	1.21215e+07	7.57152e+06	6.841e+06	1.0668e+07	5.73268e+06	4.88324e+06	4.19305e+06
Lmrn003201	2	Indole-3-lactic acid	Alkaloids	Plumerane	C11H11NO3	38435.9	38961.3	45330.1	48729.1	26494	29120.6	15033.6	5454.35	17552
mws0620	2	N-Methyltryptamine	Alkaloids	Plumerane	C11H14N2	134627	211665	149408	49493.1	65674.7	52481.4	88065	57463	57477.1
MW0152575	2	Leu-Abu-OH	Amino acids and derivatives	Amino acids and derivatives	C15H20N2O6	3.94843e+06	4.05628e+06	4.29197e+06	3.26347e+06	3.36247e+06	3.4237e+06	1.06744e+06	1.17053e+06	1.10902e+06
MW0158690	2	Tyr-HoPhe-OH	Amino acids and derivatives	Amino acids and derivatives	C25H24N2O7	4.00526e+06	3.84326e+06	3.81541e+06	2.91737e+06	2.84115e+06	2.6641e+06	1.27531e+06	1.20365e+06	1.20046e+06
MW0148074	2	Cys-Trp-Ala	Amino acids and derivatives	Amino acids and derivatives	C17H22N4O4S1	6.06941e+06	5.91292e+06	5.97439e+06	3.83057e+06	3.86443e+06	4.26859e+06	2.12199e+06	2.25708e+06	2.15296e+06
MW0110455	2	Val-val	Amino acids and derivatives	Amino acids and derivatives	C10H20N2O3	2.3953e+07	2.54813e+07	2.7423e+07	1.46849e+07	1.57221e+07	1.30981e+07	1.06788e+07	9.56345e+06	1.09358e+07
MW0109387	2	Prolylhistidine	Amino acids and derivatives	Amino acids and derivatives	C11H16N4O3	2.0785e+06	2.01883e+06	2.25778e+06	717614	855520	711579	745609	841843	737334
MW0149639	2	Gln-Asn-Phe-Glu	Amino acids and derivatives	Amino acids and derivatives	C23H32N6O9	252658	283685	260464	119943	109160	119719	120125	121482	111741
MW0146309	2	Asp-Tyr-Thr	Amino acids and derivatives	Amino acids and derivatives	C17H23N3O8	2.54211e+07	2.74077e+07	2.87168e+07	8.7896e+06	8.53295e+06	8.80805e+06	8.81425e+06	8.88562e+06	8.95368e+06
MW0155368	2	Phe-Trp-Gly	Amino acids and derivatives	Amino acids and derivatives	C22H24N4O4	324915	370066	307193	76144.2	195871	115099	176423	194473	110228
MW0144642	2	Ala-Leu-Phe-Glu	Amino acids and derivatives	Amino acids and derivatives	C23H34N4O7	585159	605859	579951	314579	337674	306109	251716	243079	92737.1
MW0145774	2	Asn-His-Phe	Amino acids and derivatives	Amino acids and derivatives	C19H24N6O5	3.11189e+07	3.5623e+07	3.14244e+07	1.39341e+07	1.46407e+07	1.48316e+07	1.03922e+07	1.17006e+07	1.03585e+07
Lmrj002244	2	Cyclo(Pro-Pro)	Amino acids and derivatives	Amino acids and derivatives	C10H14N2O2	153026	148487	167810	67957.1	74653	67945.1	76870.9	99780.4	75076
MW0155235	2	Phe-Ile-Ser	Amino acids and derivatives	Amino acids and derivatives	C18H27N3O5	6.14967e+06	9.69958e+06	9.04762e+06	4.95918e+06	3.54746e+06	2.79253e+06	2.81292e+06	2.74563e+06	2.90007e+06
MW0144743	2	Ala-Thr-Gln	Amino acids and derivatives	Amino acids and derivatives	C12H22N4O6	1.41093e+07	1.14337e+07	1.33838e+07	9.08987e+06	8.19249e+06	8.01498e+06	1.68991e+06	1.56544e+06	1.74257e+06
MW0144505	2	Ala-Asn-Val	Amino acids and derivatives	Amino acids and derivatives	C12H22N4O5	855193	1.00647e+06	877598	755994	731067	579079	384950	335514	317367
MW0158705	2	TyrMe-Leu-OH	Amino acids and derivatives	Amino acids and derivatives	C22H26N2O7	501261	482630	337973	323864	367978	317978	171615	251405	215550
MW0110137	2	Tryptophylthreonine	Amino acids and derivatives	Amino acids and derivatives	C15H19N3O4	226707	249413	174534	119576	143165	30154.8	65847.1	73863.5	65077.6
pme2914	2	3-Hydroxy-3-methylpentane-1,5-dioic acid	Amino acids and derivatives	Amino acids and derivatives	C6H10O5	2.31387e+07	3.58239e+07	2.22385e+07	1.0923e+07	1.61732e+07	1.02358e+07	1.40101e+07	1.09725e+07	1.43355e+07
MW0002110	2	2,3,4'-Trihydroxy-4-methoxybenzophenone	Benzene and substituted derivatives	Benzene and substituted derivatives	C14H12O5	1.64195e+06	1.55696e+06	1.51617e+06	412275	425382	421880	537493	582653	542399
Hajp008429	2	4',5-dihydroxy-7-methoxy-6-methylfavanone*	Flavonoids	Flavones	C17H16O5	221096	212011	219540	181073	179911	181645	93357.3	81203.3	95114.2
Wayn006883	2	Quercetin 7-O-p-coumaroyl rhamnoside	Flavonoids	Flavonols	C30H26O13	179268	200169	174039	85199.5	96750.8	104297	72102.5	71367.7	84804.9
pmc1990	2	4'-Hydroxy-5,7-dimethoxyflavanone	Flavonoids	Flavanones	C17H16O5	173840	159983	162098	149552	147436	140797	62465.9	58320.1	55542.2
Hmdp001950	2	2',7-Dihydroxy-3',4'-dimethoxyisoflavan	Flavonoids	Other Flavonoids	C17H18O5	3.59527e+07	3.72693e+07	3.72837e+07	2.09152e+07	2.00391e+07	1.85894e+07	8.71778e+06	9.3027e+06	8.13931e+06
Wayn006761	2	Quercetin 5-O-p-coumaroyl rhamnoside	Flavonoids	Flavonols	C30H26O13	194714	171582	174750	89619.2	95889.8	90932.9	72178.7	78590	76776
MWSHY0129	2	4,4'-Dihydroxy-2-methoxychalcone; Echinatin	Flavonoids	Chalcones	C16H14O4	1.15861e+06	854246	1.07371e+06	810759	866670	725110	348194	349305	416690
mws1397	2	Epicatechin gallate*	Flavonoids	Flavanols	C22H18O10	505923	503522	537195	143010	150918	144604	163407	140543	154298
Hmlp006426	2	4,4'-dihydroxy-2,6-dimethoxydihydrochalcone	Flavonoids	Chalcones	C17H18O5	106767	84741.1	88540.9	81679.7	60334.6	68517.2	37916.6	51818.9	37686.6
pmb3041	2	Tricin-7-O-saccharic acid	Flavonoids	Flavones	C23H22O14	3.25038e+06	3.3185e+06	2.53701e+06	3.01042e+06	1.80734e+06	1.87591e+06	1.2591e+06	1.24916e+06	1.49005e+06
pmb3014	2	Luteolin-7-O-(6''-eudesmyl)glucoside	Flavonoids	Flavones	C31H30O15	120648	130331	107670	56919.9	51958.8	43166	51908.7	42559.3	43463.4
mws0355	2	Catechin gallate*	Flavonoids	Flavanols	C22H18O10	513842	533531	618362	150180	148151	143472	141420	190195	162895
mws2220	2	Gallocatechin 3-O-gallate	Flavonoids	Flavanols	C22H18O11	506018	487070	628504	323244	251454	199395	259492	279948	274388
pmp000344	2	3',4',7-Trihydroxyflavone	Flavonoids	Flavones	C15H10O5	144576	138352	140659	90777.6	94007.9	107391	65052.5	59722	52537
Lmmp006709	2	Kaempferol-3-O-(4''-p-coumaroyl)rhamnoside	Flavonoids	Flavonols	C30H26O12	329375	421777	549628	286784	259577	266742	136340	118110	143900
Hmcp001947	2	Isorhamnetin-3-O-(6''-malonyl)glucoside-7-O-rhamnoside	Flavonoids	Flavonols	C31H34O19	166904	298242	110541	87769.6	161479	81150.7	78642.4	53539.6	50848.8
mws1564	2	Farrerol (6,8-Dimethyl-5,7,4'-trihydroxyflavanone)*	Flavonoids	Flavanones	C17H16O5	203084	163697	235037	166697	169971	189626	84796.4	56433.9	62427.4
mws1073	2	Apigenin-6,8-di-C-glucoside (Vicenin-2)	Flavonoids	Flavones	C27H30O15	1.64668e+06	1.49165e+06	2.06347e+06	645485	639718	666114	795991	792905	549266
MWS20152	2	Syringaresinol	Lignans and Coumarins	Lignans	C22H26O8	7563.77	6181.21	9937.62	7820.57	6128.41	4477.29	4623.99	2355.56	3926.4
MW0012218	2	12(S)-HpEPE	Lipids	Free fatty acids	C20H30O4	445963	494656	443984	118913	118793	140509	135799	160799	166973
mws0949	2	8,9-Dihydroxy-5Z,11Z,14Z-eicosatrienoic acid	Lipids	Free fatty acids	C20H34O4	84412.3	74169.8	86417.9	54092.4	54424.4	57746.3	34178.4	43630.6	41871.3
MW0103373	2	3-Methyluridine	Nucleotides and derivatives	Nucleotides and derivatives	C10H14N2O6	2.47585e+06	2.77701e+06	2.48927e+06	1.84618e+06	1.74987e+06	1.85725e+06	793092	913144	926479
Lmtn004049	2	Abscisic acid	Organic acids	Organic acids	C15H20O4	341823	373911	310932	267113	265284	253048	56682.9	49692.4	54311.2
pmf0420	2	Benzyl acetate	Organic acids	Organic acids	C9H10O2	63034.5	59232	67051	23373.4	37679.3	29380.6	32360	28939.6	25234.1
Zahp007439	2	3,4-Methylenedioxycinnamaldehyde	Others	Aldehyde compounds	C10H8O3	843479	773255	836904	243488	234215	248421	121956	159173	136248
Hamp007385	2	5-hydroxy-7,8-dimethoxyflavanone	Others	Others	C17H16O5	209962	215787	221912	192985	182753	209346	95321.2	93424.5	110296
Zmyn000083	2	D-Glucose 1,6-bisphosphate	Others	Saccharides	C6H14O12P2	350611	347039	369249	273411	264726	275834	182448	167455	175710
mws1350	2	Syringaldehyde; 4-Hydroxy-3,5-Dimethoxybenzaldehyde	Phenolic acids	Phenolic acids	C9H10O4	99071.2	99106.3	85415.8	90839.4	68117	68065.2	42664.3	38326.5	40915
MWSmce712	2	Ethyl phenylacetate	Phenolic acids	Phenolic acids	C10H12O2	225630	238041	231307	245378	134532	199238	84076.6	34540	50123.4
Lmsn003111	2	1-O-p-Coumaroyl-β-D-glucose	Phenolic acids	Phenolic acids	C15H18O8	2.60521e+06	2.56044e+06	2.39036e+06	753546	727723	766578	1.09238e+06	1.09481e+06	1.13384e+06
MWS20177	2	5-hydroxy-anthraquinone-2-carboxylic acid	Quinones	Anthraquinone	C15H8O5	265041	273457	284448	98711.2	89786.2	86212.7	123591	115366	135289
pmn001340	2	Emodin-8-O-(6''-O-acetyl)glucoside	Quinones	Anthraquinone	C23H22O11	93517.7	108741	108008	72210.2	68441.1	62589.5	29498.8	37102	29031.1
Zmjn014062	2	3-Hydroxydammara-21-oic acid 21,23-lactone	Terpenoids	Triterpene	C30H48O3	104809	107973	110675	79637.5	76034.3	110528	9	9	9
pmb0492	3	N',N'',N'''-p-Coumaroyl-cinnamoyl-caffeoyl spermidine	Alkaloids	Phenolamine	C34H37N3O6	2.00235e+06	1.59025e+06	1.66266e+06	573532	566811	627639	1.90743e+06	2.08196e+06	1.79966e+06
Lmxp000939	3	Zarzissine*	Alkaloids	Alkaloids	C5H5N5	6.61232e+07	6.30882e+07	6.41048e+07	1.89032e+07	1.85686e+07	1.89372e+07	6.02303e+07	7.06669e+07	6.28726e+07
pme2244	3	3-Indolepropionic acid	Alkaloids	Plumerane	C11H11NO2	756973	823180	774320	308668	268769	266071	966358	1.03752e+06	1.01866e+06
Hahp000801	3	alanine betaine	Alkaloids	Alkaloids	C5H11NO2	1.68828e+07	1.64839e+07	2.04089e+07	5.29955e+06	5.26062e+06	6.05009e+06	2.45503e+07	2.55713e+07	22260599
mws0102	3	Indole-5-carboxylic acid*	Alkaloids	Plumerane	C9H7NO2	327294	298180	320299	125478	114622	133303	335460	299996	303234
Zmbp002538	3	1-Methoxy-indole-3-acetamide	Alkaloids	Plumerane	C11H12N2O2	3.68742e+06	3.88646e+06	3.94324e+06	851481	709179	868245	4.48873e+06	4.26714e+06	4.86314e+06
pmp001287	3	N-Benzylmethylene isomethylamine	Alkaloids	Alkaloids	C8H9N	4.02377e+06	3.58446e+06	3.97e+06	1.24589e+06	1.04907e+06	1.27226e+06	3.93101e+06	3.86373e+06	3.89122e+06
Lmlp004754	3	Ehretioside B	Alkaloids	Phenolamine	C14H17NO7	475742	453647	524376	53867.2	11051	46623.5	762319	881123	772615
MWStz070	3	N-(2-Hydroxy-4-methoxyphenyl)acetamide	Alkaloids	Phenolamine	C9H11NO3	1.08683e+07	1.00622e+07	1.50025e+07	4.24998e+06	4.06301e+06	5.68528e+06	1.37313e+07	1.77874e+07	1.23123e+07
Hmgp002327	3	3-amino-2-naphthoic acid	Alkaloids	Alkaloids	C11H9O2N	2.00294e+06	1.57421e+06	2.27608e+06	436519	419600	386553	2.26616e+06	2.0587e+06	2.38677e+06
pmb0484	3	Choline	Alkaloids	Alkaloids	C5H14NO+	2.01859e+06	2.09807e+06	2.44583e+06	850085	813509	825550	2.71788e+06	2.84153e+06	2.59535e+06
pme2122	3	Histamine	Alkaloids	Alkaloids	C5H9N3	3.91579e+07	3.75961e+07	3.51176e+07	8.06762e+06	8.32804e+06	7.74488e+06	3.63577e+07	3.99159e+07	3.9414e+07
pmb1096	3	Indole	Alkaloids	Plumerane	C8H7N	2.29829e+07	2.12473e+07	2.20083e+07	1.00017e+07	8.93361e+06	9.85735e+06	2.55552e+07	2.57725e+07	2.57291e+07
pmb0819	3	3-Indoleacetonitrile	Alkaloids	Plumerane	C10H8N2	688950	665327	754715	192133	219408	202505	860636	809476	884367
pmb0818	3	Methoxyindoleacetic acid	Alkaloids	Plumerane	C11H11NO3	6.04857e+06	5.95397e+06	6.20858e+06	1.31658e+06	1.32105e+06	1.18256e+06	8.64655e+06	7.86331e+06	8.8561e+06
MA10074217	3	4-Hydroxyquinoline	Alkaloids	Quinoline alkaloids	C9H7NO	432043	390802	368927	193365	179804	178655	466356	446180	451541
HJKP000649	3	N-benzylformamide	Alkaloids	Alkaloids	C8H9NO	5.53849e+07	5.17513e+07	7.44701e+07	2.32417e+07	2.1646e+07	2.73849e+07	7.02304e+07	9.06621e+07	6.4417e+07
mws1417	3	Indole-3-carboxylic acid*	Alkaloids	Plumerane	C9H7NO2	335911	374670	300659	140728	137726	113730	313875	342412	354675
mws0983	3	N-Oleoylethanolamine	Alkaloids	Alkaloids	C20H39NO2	63790.5	59106.6	58316.9	23538.2	22125.1	25169.8	66718.2	66970.6	64666.2
Hmmp001310	3	3-Indoleacrylic acid	Alkaloids	Plumerane	C11H9NO2	1.97498e+06	1.99738e+06	2.15853e+06	365000	444736	438157	2.17802e+06	2.3198e+06	2.31884e+06
MW0110084	3	Trp-Trp	Amino acids and derivatives	Amino acids and derivatives	C22H22N4O3	6.34284e+07	6.0948e+07	6.0492e+07	4.75891e+06	4.94767e+06	5.19275e+06	8.10395e+07	8.77608e+07	7.87273e+07
MW0149980	3	Glu-Gln-Phe	Amino acids and derivatives	Amino acids and derivatives	C19H26N4O7	4.62234e+07	4.85193e+07	4.78426e+07	2.61571e+06	2.49001e+06	2.34222e+06	7.9876e+07	7.93293e+07	8.60991e+07
MW0144693	3	Ala-Phe-Ile-Arg	Amino acids and derivatives	Amino acids and derivatives	C24H39N7O5	4.19315e+06	954356	3.84234e+06	1.07309e+06	1.10354e+06	1.06794e+06	3.80807e+06	3.65264e+06	3.94093e+06
MWS3166	3	N-Palmitoylglycine	Amino acids and derivatives	Amino acids and derivatives	C18H35NO3	212763	211577	187511	20124.9	25804.8	26923.2	294881	297834	296331
MWS04412	3	N(6),N(6)-Dimethyl-L-lysine	Amino acids and derivatives	Amino acids and derivatives	C8H18N2O2	8.86883e+07	8.70153e+07	9.29498e+07	2.80451e+07	2.91488e+07	3.04025e+07	9.69269e+07	9.66522e+07	9.84547e+07
Lmhp002764	3	Cyclo(Pro-Leu)	Amino acids and derivatives	Amino acids and derivatives	C11H18N2O2	3.82948e+06	3.6435e+06	3.48658e+06	1.24787e+06	1.34275e+06	1.35663e+06	4.05649e+06	3.98738e+06	4.09991e+06
MWS00204g	3	N-Ethylglycine*	Amino acids and derivatives	Amino acids and derivatives	C4H9NO2	8.49401e+06	8.67359e+06	8.98101e+06	2.97222e+06	2.27296e+06	2.17977e+06	1.13717e+07	1.16829e+07	1.13302e+07
MW0158719	3	Tyr-Nap-OH	Amino acids and derivatives	Amino acids and derivatives	C28H24N2O7	1.84938e+06	1.85886e+06	1.73226e+06	783946	722067	777618	1.84428e+06	1.66179e+06	1.85748e+06
MW0153693	3	Met-Trp-Ser	Amino acids and derivatives	Amino acids and derivatives	C19H26N4O5S1	4.92063e+07	5.13792e+07	4.88474e+07	2.54397e+06	2.36224e+06	2.31108e+06	8.02872e+07	7.96327e+07	8.07261e+07
MW0147984	3	Cys-Arg-Phe	Amino acids and derivatives	Amino acids and derivatives	C18H28N6O4S1	2.97679e+07	2.97938e+07	3.05063e+07	2.80866e+06	2.52273e+06	2.84726e+06	4.17216e+07	4.07936e+07	4.26128e+07
MW0155834	3	Pro-Gln-His	Amino acids and derivatives	Amino acids and derivatives	C16H24N6O5	3.5039e+07	3.30106e+07	4.19699e+07	1.74019e+06	917142	7.37203e+06	3.44619e+07	3.89642e+07	3.67314e+07
MW0151553	3	Ile-Phe-Val-Lys	Amino acids and derivatives	Amino acids and derivatives	C26H43N5O5	949009	933193	944097	130927	122365	128248	1.2202e+06	1.16943e+06	1.267e+06
MW0107715	3	Leu-Cys-Arg	Amino acids and derivatives	Amino acids and derivatives	C15H30N6O4S1	7.72903e+07	7.74078e+07	8.56357e+07	6.12343e+06	6.73052e+06	6.08102e+06	1.14565e+08	1.11106e+08	1.23154e+08
MW0154092	3	n-(alpha-Linolenoyl) tyrosine	Amino acids and derivatives	Amino acids and derivatives	C27H39NO4	945616	966635	1.00629e+06	38821.3	31061.9	32284.7	973033	881679	954471
MWS1926	3	DL-Leucine*	Amino acids and derivatives	Amino acids and derivatives	C6H13NO2	6.12095e+06	5.58582e+06	5.86614e+06	1.69109e+06	1.52145e+06	1.63846e+06	6.61308e+06	8.11716e+06	6.78308e+06
mws5041	3	L-Glycyl-L-isoleucine*	Amino acids and derivatives	Amino acids and derivatives	C8H16N2O3	8.34687e+06	6.61856e+06	1.03541e+07	405864	382001	410608	1.28915e+07	1.22625e+07	1.3018e+07
MWS201394	3	Thr-Tyr	Amino acids and derivatives	Amino acids and derivatives	C13H18N2O5	361118	353266	304511	58657.2	96326.7	114072	403139	448609	405940
MWS2426	3	Tryptophan glutamic acid	Amino acids and derivatives	Amino acids and derivatives	C16H19N3O5	59380.2	56524.5	59764.7	16318.9	5482.8	8839.83	92650.4	96017.2	77709.8
MW0110288	3	Tyrosylleucine	Amino acids and derivatives	Amino acids and derivatives	C15H22N2O4	1.08386e+07	1.00269e+07	1.08985e+07	603603	557065	582263	1.0931e+07	1.10075e+07	1.11123e+07
MW0109716	3	Serylthreonine	Amino acids and derivatives	Amino acids and derivatives	C7H14N2O5	470739	485877	455602	12492.2	9931.76	9473.44	713855	702053	727945
MWS00275g	3	DL-O-tyrosine	Amino acids and derivatives	Amino acids and derivatives	C9H11NO3	36987.1	31410.7	44910.7	18380.8	17502	21315.5	40175.9	63613	36062.5
MW0148591	3	Val-Pro-Leu	Amino acids and derivatives	Amino acids and derivatives	C16H29N3O4	1.54586e+06	1.27656e+06	1.40529e+06	706112	760564	683977	1.6588e+06	1.65754e+06	1.39092e+06
MWS04555g	3	D-Allo-Isoleucine	Amino acids and derivatives	Amino acids and derivatives	C6H13NO2	6.00782e+06	5.43044e+06	6.04967e+06	1.42103e+06	1.32418e+06	1.52086e+06	6.38696e+06	7.43886e+06	6.55364e+06
MWSmce585	3	Methyl 3-aminopropanoate	Amino acids and derivatives	Amino acids and derivatives	C4H9NO2	2.44395e+07	2.73618e+07	2.72277e+07	9.90424e+06	9.01173e+06	8.27354e+06	3.15599e+07	3.00504e+07	3.02763e+07
MW0155949	3	Pro-Met-Thr	Amino acids and derivatives	Amino acids and derivatives	C14H25N3O5S1	499754	432127	405725	56241.3	24651	58071	666287	743334	641842
MW0146148	3	Asp-Ile-Ile	Amino acids and derivatives	Amino acids and derivatives	C16H29N3O6	7.40889e+06	8.02741e+06	9.72092e+06	454481	191562	281429	1.31305e+07	1.2606e+07	1.4225e+07
MWS20645	3	Gly-Tyr	Amino acids and derivatives	Amino acids and derivatives	C11H14N2O4	3.63976e+06	3.07111e+06	3.85541e+06	515270	422277	511842	5.42693e+06	6.77486e+06	5.0598e+06
MW0151089	3	His-Ser-Val-Glu	Amino acids and derivatives	Amino acids and derivatives	C19H30N6O8	1.95484e+06	1.78866e+06	2.06473e+06	1.15778e+06	780182	904556	2.13048e+06	2.27007e+06	2.60499e+06
MW0157577	3	Thr-Asn-Phe-Asp	Amino acids and derivatives	Amino acids and derivatives	C21H29N5O9	73893.7	73100	114438	14803.5	17938.9	42157.5	84305.9	182843	128157
MW0155072	3	Phe-Ala-Asn-Lys	Amino acids and derivatives	Amino acids and derivatives	C22H34N6O6	65142.6	65734	65631	33102.2	36387.5	36116.6	75002.7	75342.3	71459.4
MWS201434	3	Ile-His	Amino acids and derivatives	Amino acids and derivatives	C12H20N4O3	353510	407479	414930	66471.1	97118.3	88324.1	690527	612767	516938
MWS04455	3	Cis-L-3-hydroxyproline*	Amino acids and derivatives	Amino acids and derivatives	C5H9NO3	6.6746e+07	5.9123e+07	3.87023e+07	1.62239e+07	1.58332e+07	1.36694e+07	6.6494e+07	5.43612e+07	7.67757e+07
MW0156853	3	Ser-Lys-Val	Amino acids and derivatives	Amino acids and derivatives	C14H28N4O5	306388	294804	318544	22402.2	29489.3	26810	371044	354869	375388
pme0170	3	N-Acetyl-L-Arginine	Amino acids and derivatives	Amino acids and derivatives	C8H16N4O3	1.33953e+06	1.00827e+06	1.2636e+06	403047	402301	480462	1.28739e+06	1.5107e+06	1.19768e+06
Zazp002547	3	cyclo-(Gly-Phe)	Amino acids and derivatives	Amino acids and derivatives	C11H12N2O2	3.90337e+06	3.89196e+06	4.09512e+06	871529	721138	752666	4.43958e+06	4.46645e+06	4.81997e+06
Lmrj001341	3	Cyclo(Ser-Pro)	Amino acids and derivatives	Amino acids and derivatives	C8H12N2O3	432479	463188	434976	203368	222893	189284	511727	531691	602807
MW0159213	3	Val-Tyr-Gln-Lys	Amino acids and derivatives	Amino acids and derivatives	C25H40N6O7	357614	388538	419066	100843	86267.5	68742.7	511206	518124	446900
pme0128	3	L-Alanyl-L-Alanine	Amino acids and derivatives	Amino acids and derivatives	C6H12N2O3	112276	118300	114269	15237.3	9231.77	13208.3	173935	183222	183246
MWS201421	3	Met-Phe	Amino acids and derivatives	Amino acids and derivatives	C14H20N2O3S	685686	705190	620317	39467.3	33956.4	44361	709083	761054	713022
MW0158872	3	Val-Ala-His-Glu	Amino acids and derivatives	Amino acids and derivatives	C19H30N6O7	260904	271759	259979	37805.7	80563	61567.2	268833	319507	313652
Lmrj002698	3	Cyclo(Pro-Val)	Amino acids and derivatives	Amino acids and derivatives	C10H16N2O2	295179	273864	328756	88380.1	73151.4	70464	371689	298660	289259
MW0144576	3	Ala-Glu-Val-Asp	Amino acids and derivatives	Amino acids and derivatives	C17H28N4O9	959092	640253	331947	67798.7	178268	126756	701963	927708	1.06844e+06
mws0636	3	L-Phenylalanyl-L-phenylalanine	Amino acids and derivatives	Amino acids and derivatives	C18H20N2O3	884427	781203	762092	44202.2	81795.2	67336.1	830985	768831	734065
MWS201461	3	Leu-Arg	Amino acids and derivatives	Amino acids and derivatives	C12H25N5O3	3.94161e+06	4.36978e+06	5.26242e+06	183720	438617	420765	5.88684e+06	5.57461e+06	5.0462e+06
MWS04559g	3	3-Hydroxy-L-phenylalanine	Amino acids and derivatives	Amino acids and derivatives	C9H11NO3	4.31341e+06	4.30778e+06	6.01386e+06	1.82443e+06	1.798e+06	2.26768e+06	5.62626e+06	7.4424e+06	5.31145e+06
MW0159075	3	Val-Leu-Ser-Asp	Amino acids and derivatives	Amino acids and derivatives	C18H32N4O8	3.03495e+06	3.06099e+06	3.04774e+06	1.1113e+06	828582	448106	3.53046e+06	4.73639e+06	3.67625e+06
MW0155984	3	Pro-Pro-Thr	Amino acids and derivatives	Amino acids and derivatives	C14H23N3O5	661259	855441	624014	77425.1	100773	63690.5	940205	1.061e+06	1.22423e+06
MW0152307	3	Leu-Glu-Ala-Ile-Asn	Amino acids and derivatives	Amino acids and derivatives	C24H42N6O9	490788	701785	873339	118253	80851.2	162101	1.27186e+06	865626	909916
mws0260	3	L-Arginine	Amino acids and derivatives	Amino acids and derivatives	C6H14N4O2	3.67998e+07	3.6639e+07	3.91933e+07	1.28594e+07	1.19e+07	1.31141e+07	4.02917e+07	3.9413e+07	4.1571e+07
pme0193	3	L-Glutamine	Amino acids and derivatives	Amino acids and derivatives	C5H10N2O3	1.46437e+07	1.48218e+07	1.47651e+07	1.977e+06	1.58959e+06	1.61229e+06	2.22985e+07	2.28646e+07	2.31058e+07
mws0282	3	L-Tryptophan	Amino acids and derivatives	Amino acids and derivatives	C11H12N2O2	1.91387e+07	1.97035e+07	1.99256e+07	4.62512e+06	4.5483e+06	4.79115e+06	2.30288e+07	2.47196e+07	2.49027e+07
pme0021	3	L-Phenylalanine	Amino acids and derivatives	Amino acids and derivatives	C9H11NO2	1.84641e+06	1.85193e+06	1.84699e+06	582959	612968	637533	2.12515e+06	2.03184e+06	2.02291e+06
mws0250	3	L-Tyrosine	Amino acids and derivatives	Amino acids and derivatives	C9H11NO3	4.71612e+06	4.7784e+06	6.02855e+06	1.85004e+06	1.72101e+06	2.54171e+06	5.10397e+06	6.65086e+06	4.82918e+06
pme0195	3	L-Cysteine	Amino acids and derivatives	Amino acids and derivatives	C3H7NO2S	5254.66	11865.8	9289.41	657.48	3745.12	2083.19	11124.6	8815.95	15071.9
mws0254	3	L-Histidine	Amino acids and derivatives	Amino acids and derivatives	C6H9N3O2	4.3037e+06	4.16471e+06	4.18326e+06	916074	770181	685439	5.21665e+06	5.65583e+06	5.83232e+06
mws0256	3	L-Valine	Amino acids and derivatives	Amino acids and derivatives	C5H11NO2	6.82393e+07	6.43571e+07	8.16215e+07	2.07751e+07	2.04368e+07	2.42594e+07	9.27764e+07	9.65346e+07	8.4264e+07
pme0008	3	L-Citrulline	Amino acids and derivatives	Amino acids and derivatives	C6H13N3O3	472000	577353	562765	112613	99771.7	319993	687356	707209	700086
Zmyn000155	3	N-α-Acetyl-L-ornithine	Amino acids and derivatives	Amino acids and derivatives	C7H14N2O3	1.5541e+06	1.38837e+06	1.38081e+06	573400	563818	487772	1.47354e+06	1.7826e+06	1.39636e+06
pme0075	3	N-Acetyl-L-glutamic acid	Amino acids and derivatives	Amino acids and derivatives	C7H11NO5	345165	281957	342335	120865	144891	141400	394418	327942	479967
pme3033	3	N,N-Dimethylglycine*	Amino acids and derivatives	Amino acids and derivatives	C4H9NO2	8.49401e+06	8.67359e+06	8.98101e+06	2.97222e+06	2.27296e+06	2.17977e+06	1.13717e+07	1.16829e+07	1.13302e+07
mws0216	3	Trans-4-Hydroxy-L-proline*	Amino acids and derivatives	Amino acids and derivatives	C5H9NO3	6.6746e+07	5.9123e+07	3.87023e+07	1.62239e+07	1.58332e+07	1.36694e+07	6.6494e+07	5.43612e+07	7.67757e+07
pmb0034	3	L-α-Glutamyl-L-Glutamic Acid	Amino acids and derivatives	Amino acids and derivatives	C10H16N2O7	714636	725164	835919	258049	285117	267862	1.02208e+06	1.0696e+06	1.22769e+06
pme2890	3	L-Homocystine	Amino acids and derivatives	Amino acids and derivatives	C8H16N2O4S2	561872	502749	483842	137402	134900	164943	722004	642729	621021
mws1587	3	L-Norleucine*	Amino acids and derivatives	Amino acids and derivatives	C6H13NO2	6.12095e+06	5.58582e+06	5.86614e+06	1.69109e+06	1.52145e+06	1.63846e+06	6.61308e+06	8.11716e+06	6.78308e+06
mws0736	3	N-Glycyl-L-leucine*	Amino acids and derivatives	Amino acids and derivatives	C8H16N2O3	8.34687e+06	6.61856e+06	1.03541e+07	405864	382001	410608	1.28915e+07	1.22625e+07	1.3018e+07
pme0253	3	N-Acetyl-L-leucine	Amino acids and derivatives	Amino acids and derivatives	C8H15NO3	1.53753e+06	306992	2.05507e+06	284815	264846	281141	2.02889e+06	1.92985e+06	1.68161e+06
MWSslk140	3	N-Acetyl-L-Methionine	Amino acids and derivatives	Amino acids and derivatives	C7H13NO3S	264398	287467	248730	8594.78	10267.5	18390.9	397077	431067	385008
pme2758	3	4-Hydroxy-L-glutamic acid	Amino acids and derivatives	Amino acids and derivatives	C5H9NO5	7.71151e+06	7.48117e+06	8.6357e+06	3.64173e+06	4.07361e+06	3.5762e+06	1.04132e+07	9.98019e+06	9.33333e+06
Lmhp003064	3	Cyclo(Pro-Phe)	Amino acids and derivatives	Amino acids and derivatives	C14H16N2O2	982129	1.17083e+06	793756	218218	273768	331093	925334	1.2565e+06	1.30223e+06
Zmdp000972	3	S-Methyl-L-cysteine	Amino acids and derivatives	Amino acids and derivatives	C4H9NO2S	1.72478e+07	1.69939e+07	2.33868e+07	6.79143e+06	6.14638e+06	9.90186e+06	1.9952e+07	2.76789e+07	2.04689e+07
MW0001385	3	1,5-Naphthalenediamine	Benzene and substituted derivatives	Benzene and substituted derivatives	C10H10N2	1.14901e+07	1.13416e+07	1.17031e+07	2.28674e+06	2.25416e+06	2.46561e+06	1.4761e+07	1.46417e+07	1.59436e+07
Zblp004976	3	2,4'-Dihydroxy-4,6-dimethoxydihydrochalcone	Flavonoids	Chalcones	C17H18O5	8.72831e+06	8.61916e+06	8.67943e+06	1.01863e+06	2.099e+06	2.25117e+06	1.19382e+07	1.09375e+07	1.1841e+07
Wbtp005759	3	1,2,5,7,8-pentahydroxy-3-methylanthracene-9,10-dione	Flavonoids	Other Flavonoids	C15H10O7	1.28688e+08	1.30354e+08	1.28192e+08	3.28863e+07	3.51355e+07	3.84216e+07	1.66669e+08	1.62582e+08	1.52783e+08
Hmln006813	3	4'-hydroxy-2,4,6-trimethoxydihydrochalcone	Flavonoids	Chalcones	C18H20O5	1.25145e+06	1.139e+06	1.10282e+06	240900	218184	218507	1.45642e+06	1.54558e+06	1.53175e+06
Hajp007218	3	5,7,3',5'-tetrahydroxy-6-methylfavanone	Flavonoids	Flavones	C16H12O6	490878	485966	429421	213485	180321	198099	527203	542059	476731
Hmhn006723	3	Disporopsin	Flavonoids	Flavones	C16H14O6	5.43457e+07	5.53959e+07	5.16489e+07	9.37769e+06	9.28978e+06	8.71213e+06	7.48056e+07	6.8999e+07	7.06547e+07
pmb3053	3	Tricin-4'-O-eudesmic acid	Flavonoids	Flavones	C27H24O11	132726	145945	149798	27320.2	26819.3	23173.5	165396	162806	159546
Wbtn007603	3	9,11-dimethoxy-2h-[1,3]dioxolo[4,5-b]xanthen-10-one*	Flavonoids	Other Flavonoids	C16H12O6	487220	536648	591677	298705	257445	279892	752007	714742	737197
Zjhp090616	3	(3R)-5,7,8-trihydroxy-3-(4'-hydroxybenzyl)-6-methyl-chroman-4-one	Flavonoids	Other Flavonoids	C17H16O6	161016	136792	156865	61880.4	59713.2	58506.9	183501	189312	186063
Lmyp004052	3	Quercetin-3-O-(6''-O-p-Coumaroyl)galactoside	Flavonoids	Flavonols	C30H26O14	345658	377340	620978	188547	259592	112685	1.06213e+06	551138	381070
pmn001644	3	Quercetin-3-O-(2''-O-acetyl)glucuronide	Flavonoids	Flavonols	C23H20O14	48722.4	40400	15332.9	9998.07	12483	5822.77	43553.5	35078.4	43782.4
HJAP128	3	Isorhamnetin-3-O-rutinoside-7-O-rhamnoside	Flavonoids	Flavonols	C34H42O20	4.65235e+07	6.13899e+07	1.44661e+07	6.32946e+06	1.55468e+07	1.37724e+07	3.04231e+07	4.27945e+07	5.58005e+07
Lmnp002413	3	Luteolin-6-C-glucoside-7-O-rhamnoside	Flavonoids	Flavones	C27H30O15	2.70845e+06	3.25451e+06	2.40267e+06	1.76416e+06	1.40129e+06	1.44417e+06	3.57538e+06	2.56453e+06	3.74653e+06
MWSHY0029	3	Quercetin	Flavonoids	Flavonols	C15H10O7	9.76168e+06	9.00917e+06	9.64525e+06	1.81132e+06	1.58035e+06	2.15437e+06	1.45142e+07	1.43176e+07	1.44556e+07
mws1094	3	Aromadendrin (Dihydrokaempferol)	Flavonoids	Flavanonols	C15H12O6	3.16011e+06	3.0662e+06	2.7414e+06	449822	492275	482023	4.28382e+06	4.08029e+06	4.56555e+06
mws1068	3	Kaempferol (3,5,7,4'-Tetrahydroxyflavone)	Flavonoids	Flavonols	C15H10O6	1.35596e+07	1.41015e+07	1.47888e+07	2.26677e+06	2.08432e+06	1.99033e+06	1.4777e+07	1.37992e+07	1.40155e+07
mws0791	3	Poncirin (Isosakuranetin-7-O-neohesperidoside)	Flavonoids	Flavanones	C28H34O14	3.94677e+06	3.93574e+06	3.84668e+06	1.27476e+06	1.30773e+06	1.77029e+06	3.85629e+06	4.58108e+06	4.02535e+06
mws0058	3	Diosmetin (5,7,3'-Trihydroxy-4'-methoxyflavone)*	Flavonoids	Flavones	C16H12O6	522009	514597	492543	295227	292952	283005	658432	642622	614912
Hmcn002875	3	6-Hydroxyluteolin	Flavonoids	Flavones	C15H10O7	1.34249e+06	1.49079e+06	1.36635e+06	303517	274596	252273	2.01201e+06	2.00116e+06	2.02173e+06
mws0066	3	Isorhamnetin; 3'-Methoxy-3,4',5,7-Tetrahydroxyflavone	Flavonoids	Flavonols	C16H12O7	2.98952e+07	3.00361e+07	2.7242e+07	6.05882e+06	6.23642e+06	6.1528e+06	3.72781e+07	3.62207e+07	3.53305e+07
pme3514	3	Morin	Flavonoids	Flavonols	C15H10O7	2.82102e+07	2.83469e+07	2.76356e+07	4.42152e+06	4.99016e+06	5.12432e+06	3.75855e+07	3.68939e+07	4.38167e+07
mws2627	3	Tamarixetin (3,3',5,7-Tetrahydroxy-4'-Methoxyflavone)	Flavonoids	Flavonols	C16H12O7	1.28972e+07	1.19025e+07	1.21819e+07	2.08411e+06	2.37626e+06	2.29666e+06	1.55058e+07	1.58923e+07	1.72413e+07
mws1290	3	Kaempferol-3-O-(6''-p-Coumaroyl)glucoside (Tiliroside)	Flavonoids	Flavonols	C30H26O13	3.01453e+06	3.03805e+06	3.30659e+06	1.13687e+06	1.18931e+06	1.59653e+06	4.21224e+06	4.11086e+06	4.05717e+06
Lmmn003748	3	Isolariciresinol	Lignans and Coumarins	Lignans	C20H24O6	176027	173610	216308	23757.2	24223.8	21398.1	249009	130641	182865
pme2987	3	3,4-Dihydrocoumarin	Lignans and Coumarins	Coumarins	C9H8O2	46008	43140.7	40262	14722.1	19046.8	12804.9	62371.9	64650.2	64886.6
Lmhp011388	3	2-α-Linolenoyl-glycerol	Lipids	Glycerol ester	C21H36O4	4.77841e+06	3.99553e+06	4.39723e+06	976545	882029	1.02089e+06	4.5434e+06	4.42744e+06	5.04572e+06
MW0014840	3	5S-HpEPE	Lipids	Free fatty acids	C20H30O4	8.15192e+06	7.49875e+06	7.97988e+06	1.37031e+06	1.49298e+06	1.32287e+06	1.05964e+07	1.12755e+07	1.08422e+07
MW0015455	3	(10E,12Z)-9-HODE	Lipids	Free fatty acids	C18H32O3	169883	150249	149383	23473.4	20439.1	22875.3	213867	223362	220024
MW0168670	3	9,12-Octadecadiynoic Acid	Lipids	Free fatty acids	C18H28O2	1.00159e+07	1.20191e+07	1.70462e+07	1.64032e+06	1.47578e+06	2.58097e+06	1.36363e+07	1.34102e+07	1.1866e+07
MW0140153	3	14(15)-EpETE	Lipids	Free fatty acids	C20H30O3	563580	535999	617510	15003.5	15243.4	17966.2	643815	571522	660216
Hmqp006023	3	Ethyl 9-Hydroxy-10,12-octadecadienoic acid	Lipids	Free fatty acids	C20H36O3	16366.5	16984.4	20814.7	10154.5	7243	8885.74	17677.2	18048.5	18393.8
pmb1574	3	9,12-Octadecadien-6-Ynoic Acid	Lipids	Free fatty acids	C18H28O2	1.87663e+06	1.94101e+06	1.4442e+06	194162	169079	158603	2.17661e+06	3.1451e+06	3.53616e+06
pmb1562	3	1-Stearidonoyl-Glycerol	Lipids	Glycerol ester	C21H34O4	764434	683390	786450	122872	128231	140539	970044	985686	911992
MW0011468	3	10-nitro-9E-octadecenoic acid	Lipids	Free fatty acids	C18H33NO4	83292.6	44444.4	99351.7	5269.73	12246.1	6469.23	83557.7	77209.8	101579
MW0017099	3	9s,13r-12-Oxophytodienoic Acid	Lipids	Free fatty acids	C18H28O3	183159	177868	203975	10469.2	34172.3	9737.63	338529	304586	316287
Lmhp012042	3	2-Linoleoylglycerol	Lipids	Glycerol ester	C21H38O4	93504.4	174184	145246	38185.7	26445	50526.8	167594	150945	107157
MW0168453	3	17-Octadecynoic acid	Lipids	Free fatty acids	C18H32O2	20982	25997.3	17732.7	8299.88	3550.74	6895.46	24158.9	21684.9	27234.7
Lmhp112042	3	1-Linoleoylglycerol	Lipids	Glycerol ester	C21H38O4	113507	105023	131017	35399.9	43326.7	29484.1	116461	134843	94709.6
MWS0952	3	Dihydrosphingosine-1-Phosphate	Lipids	Sphingolipids	C18H40NO5P	55487.1	55426.3	63428	28919.8	23845.7	25054.5	57781.2	64218.9	60599.4
Zmyn005384	3	2R-Hydroxyoctadecanoic Acid	Lipids	Free fatty acids	C18H36O3	4.16376e+06	4.12529e+06	3.99439e+06	409434	391857	379342	6.14852e+06	7.11688e+06	6.61111e+06
pmb2804	3	13S-Hydroperoxy-9Z,11E-octadecadienoic acid	Lipids	Free fatty acids	C18H32O4	14067099	1.3771e+07	1.4041e+07	1.75207e+06	1.65364e+06	1.60004e+06	2.22019e+07	2.03602e+07	2.27145e+07
pmb0889	3	Punicic acid (9Z,11E,13Z-octadecatrienoic acid)	Lipids	Free fatty acids	C18H30O2	2.07844e+07	2.18955e+07	2.37855e+07	6.09799e+06	6.1846e+06	5.96041e+06	2.58889e+07	2.61382e+07	2.74494e+07
Zmyn005252	3	3-Hydroxy-palmitic acid methyl ester	Lipids	Free fatty acids	C17H34O3	532745	579848	536671	91549	96116.3	73410.3	806104	764053	752272
Zmjn004133	3	9S-Hydroperoxy-10E,12Z-octadecadienoic acid	Lipids	Free fatty acids	C18H32O4	5.32983e+06	5.03036e+06	4.96821e+06	653214	672304	707147	7.39448e+06	6.99539e+06	7.27547e+06
Lmbn004240	3	9,10-Dihydroxy-12,13-epoxyoctadecanoic acid	Lipids	Free fatty acids	C18H34O5	392815	335520	351256	82656.1	90400.3	33446.9	520601	514967	470784
Zmyn004732	3	2R-hydroxy-9Z,12Z,15Z-octadecatrienoic acid	Lipids	Free fatty acids	C18H30O3	1.38924e+07	1.32887e+07	1.3902e+07	1.69093e+06	1.80418e+06	1.66104e+06	1.59807e+07	1.60161e+07	1.80957e+07
Zmyn004676	3	17-Hydroxylinolenic acid	Lipids	Free fatty acids	C18H30O3	3.19486e+06	3.33766e+06	3.20567e+06	1.19769e+06	1.20805e+06	1.2587e+06	4.38196e+06	4.44073e+06	4.45275e+06
Lmyn007622	3	9,10,18-Trihydroxystearic acid	Lipids	Free fatty acids	C18H36O5	109209	94739.7	103769	5560.45	5685.23	5281.16	173813	170027	180389
Zmyn004449	3	9-Hydroxy-12-oxo-10(E),15(Z)-octadecadienoic acid	Lipids	Free fatty acids	C18H30O4	2.39264e+06	2.51029e+06	2.22634e+06	143460	138561	139177	3.59381e+06	3.49956e+06	3.52642e+06
pme3337	3	Succinyladenosine	Nucleotides and derivatives	Nucleotides and derivatives	C14H17N5O8	1.42043e+06	1.56438e+06	1.52784e+06	127576	99071.2	102694	1.64209e+06	1.76756e+06	1.57589e+06
MW0103681	3	Uridine-5'-diphosphogalactose disodium salt	Nucleotides and derivatives	Nucleotides and derivatives	C15H24N2O17P2	1.70237e+07	1.04818e+07	1.42538e+07	5.58031e+06	3.57575e+06	3.23888e+06	2.29268e+07	1.58163e+07	5.97595e+06
pme1184	3	2'-Deoxyguanosine	Nucleotides and derivatives	Nucleotides and derivatives	C10H13N5O4	27145831	3.07008e+07	4.42777e+07	3.32848e+06	3.99121e+06	3.98005e+06	3.95427e+07	4.78931e+07	3.71765e+07
pme3882	3	2'-Deoxyuridine	Nucleotides and derivatives	Nucleotides and derivatives	C9H12N2O5	37608.7	32936.6	33411.2	2791.9	4860.99	4358.94	47136.7	47699.9	44333.2
pme3961	3	2'-Deoxyadenosine*	Nucleotides and derivatives	Nucleotides and derivatives	C10H13N5O3	2.01501e+07	2.15454e+07	1.97441e+07	1.46225e+06	1.74441e+06	1.33405e+06	2.00615e+07	1.96087e+07	2.24941e+07
mws0572	3	5-Methylcytosine	Nucleotides and derivatives	Nucleotides and derivatives	C5H7N3O	1.4162e+07	1.47129e+07	1.91378e+07	828545	837351	976003	1.89092e+07	2.25131e+07	1.79345e+07
MWS2910	3	5-Methyl-2'-Deoxycytidine	Nucleotides and derivatives	Nucleotides and derivatives	C10H15N3O4	1.2558e+07	1.64992e+07	1.03992e+07	1.26546e+06	1.27532e+06	1.04954e+06	1.09841e+07	1.78953e+07	1.36275e+07
pme2776	3	2'-Deoxyinosine	Nucleotides and derivatives	Nucleotides and derivatives	C10H12N4O4	3.92344e+07	4.76245e+07	3.72816e+07	2.95577e+06	3.42067e+06	2.78807e+06	4.46487e+07	3.69774e+07	4.83681e+07
mws1715	3	Cordycepin (3'-Deoxyadenosine)*	Nucleotides and derivatives	Nucleotides and derivatives	C10H13N5O3	2.09449e+07	2.16157e+07	2.11021e+07	1.65108e+06	1.85898e+06	1.54935e+06	2.11903e+07	2.17025e+07	2.4094e+07
MWSmce295	3	1-beta-D-Arabinofuranosyluracil	Nucleotides and derivatives	Nucleotides and derivatives	C9H12N2O6	5.22945e+06	9.65178e+06	3.48054e+06	1.84657e+06	2.15238e+06	1.50525e+06	7.3382e+06	7.02953e+06	6.46666e+06
pmb0197	3	N7-Methylguanosine	Nucleotides and derivatives	Nucleotides and derivatives	C11H15N5O5	1.08696e+07	1.01735e+07	1.22265e+07	3.04958e+06	2.96215e+06	3.26181e+06	1.14806e+07	1.38807e+07	1.3672e+07
MW0110177	3	Tumonoic acid F	Organic acids	Organic acids	C21H37NO5	99413.2	104583	103764	2687.94	1209.89	1296.52	108547	101127	105929
MW0103813	3	(±)-3-Hydroxynonanoic acid	Organic acids	Organic acids	C9H18O3	115385	111149	115715	13776.2	17825.8	12702	153819	146799	147966
Lmmn003323	3	2-Hydroxyhexadecanoic acid	Organic acids	Organic acids	C16H32O3	2.44417e+07	2.29354e+07	2.35797e+07	748824	521878	689615	3.93158e+07	4.28617e+07	3.94628e+07
pme3011	3	γ-Aminobutyric acid	Organic acids	Organic acids	C4H9NO2	2.21135e+06	2.38337e+06	2.37769e+06	974855	974500	883322	3.55835e+06	3.35417e+06	3.44715e+06
pme0274	3	6-Aminocaproic acid	Organic acids	Organic acids	C6H13NO2	9.52597e+06	9.1913e+06	9.97841e+06	2.93028e+06	2.60801e+06	2.99564e+06	1.16195e+07	1.41898e+07	1.18135e+07
pmb2657	3	Argininosuccinic acid	Organic acids	Organic acids	C10H18N4O6	60062.8	52198.1	76432.2	32926.3	27549.7	30654.4	70384.2	83112.8	72004.3
pme3017	3	2-Aminoisobutyric acid*	Organic acids	Organic acids	C4H9NO2	3.12948e+07	3.55211e+07	3.13095e+07	1.09765e+07	1.18767e+07	1.25031e+07	4.01868e+07	4.05705e+07	4.16046e+07
pme1216	3	2-Picolinic acid	Organic acids	Organic acids	C6H5NO2	1.13672e+06	1.41545e+06	1.33028e+06	250659	234611	287852	1.23371e+06	1.40601e+06	1.48409e+06
HX1349	3	dihydro-4-hydroxy-5-hydroxymethyl-2(3H)-furanone	Others	Others	C5H8O4	586416	686436	760039	346261	277526	302957	700837	969162	736755
pma6455	3	Ribulose-5-phosphate	Others	Saccharides	C5H11O8P	312356	328634	308504	144262	162494	154532	412722	222752	422563
mws1189	3	D-Galacturonic acid*	Others	Saccharides	C6H10O7	476848	476332	468416	218012	193089	202111	704437	631200	621915
pme0513	3	Xylitol*	Others	Saccharides	C5H12O5	155926	134098	140952	39992	60889.5	49452.9	161658	131838	175499
mws0437	3	D-Arabitol*	Others	Saccharides	C5H12O5	174426	260034	160839	57997.3	51208.5	58766.9	269578	279830	173246
pma3101	3	Nicotinate D-ribonucleoside	Others	Vitamin	C11H14NO6+	2.03764e+07	1.82402e+07	1.93105e+07	1.90472e+06	1.74185e+06	1.87162e+06	2.03625e+07	1.9222e+07	1.96764e+07
pme2529	3	1,5-Anhydro-D-glucitol	Others	Saccharides	C6H12O5	722465	754229	861273	359960	420915	389846	1.0728e+06	1.10566e+06	994051
MWSmce039	3	Isonicotinic acid	Others	Vitamin	C6H5NO2	1.49891e+07	1.60623e+07	1.77445e+07	2.32235e+06	2.09401e+06	2.20207e+06	1.4799e+07	1.61669e+07	1.62426e+07
Zmzp006646	3	Capillarisin	Others	Chromone	C16H12O7	3.90273e+07	3.59054e+07	4.51635e+07	7.58555e+06	7.10872e+06	7.50646e+06	5.04766e+07	5.08359e+07	4.68562e+07
Lmhn001477	3	2-Caffeoyl-L-tartaric acid (Caftaric acid)	Phenolic acids	Phenolic acids	C13H12O9	294876	331840	295720	66581	57611.9	57921	350115	352318	356473
pmb2654	3	Anthranilate-1-O-Sophoroside	Phenolic acids	Phenolic acids	C19H27NO12	1.15466e+06	1.60431e+06	1.27898e+06	462365	331373	583539	1.41993e+06	2.05318e+06	1.58092e+06
Lmtn000940	3	1-O-(3,4-Dihydroxy-5-methoxy-benzoyl)-glucoside	Phenolic acids	Phenolic acids	C14H18O10	169518	100765	90914.5	47467.6	43786.4	76642	137280	88363	195254
mws0749	3	4-Hydroxybenzoic acid	Phenolic acids	Phenolic acids	C7H6O3	2.30828e+07	2.23853e+07	2.30492e+07	6.18272e+06	6.24619e+06	6.1344e+06	2.69553e+07	2.7397e+07	2.76759e+07
Lmbn001981	3	2,5-Dihydroxybenzaldehyde*	Phenolic acids	Phenolic acids	C7H6O3	1.8189e+07	1.7234e+07	1.82771e+07	4.46848e+06	5.10773e+06	4.86621e+06	2.17813e+07	2.10804e+07	1.92615e+07
pme3443	3	Sinapinaldehyde	Phenolic acids	Phenolic acids	C11H12O4	96101.1	99045.6	77726.1	34641.5	23837.2	37167.8	95594.8	78299	100191
MWS1852	3	4-Methoxybenzaldehyde	Phenolic acids	Phenolic acids	C8H8O2	830508	641008	787718	402593	429667	479228	931515	870013	881366
Hmgn001653	3	Protocatechualdehyde*	Phenolic acids	Phenolic acids	C7H6O3	1.42986e+07	1.39261e+07	1.33702e+07	3.74194e+06	3.29526e+06	3.76609e+06	1.67715e+07	1.58772e+07	1.59593e+07
Zbzp007301	3	2-Methoxy-6-undecyl-1,4-benzoquinone	Quinones	Quinones	C18H28O3	1.50855e+06	1.49178e+06	1.46469e+06	79981.5	71165.4	74661.6	1.75493e+06	1.76829e+06	1.79974e+06
pmp001118	3	5-Hydroxy-3,7dimethoxy-1,4-phenanthrenequinone	Quinones	PhenAnthraquinones	C16H12O5	2.02576e+06	2.51841e+06	605443	378153	386303	197118	2.18848e+06	1979816	1.95883e+06
Zbn006783	3	5,6-Dihydroxylucidin	Quinones	Anthraquinone	C15H10O7	2.02805e+06	2.26279e+06	2.22156e+06	338504	349261	314492	2.15044e+06	2.16114e+06	2.29859e+06
Zmhn003059	3	Emodin-1-methyl ether	Quinones	Anthraquinone	C16H12O5	25103.2	30899.7	26058.1	13419.6	13792.1	19711.3	36765.7	35932.5	28385.6
Wbmn009893	3	3-Acetoxy-9,13-epoxy-16-hydroxy-labda-15,16-olide	Terpenoids	Ditepenoids	C22H34O6	145219	152701	186315	20782.1	25622.1	19718.8	243440	273317	252226
Wbmn011269	3	Vitexilactone	Terpenoids	Ditepenoids	C22H34O5	2.55091e+07	2.76152e+07	2.87828e+07	1.25043e+07	1.12861e+07	1.11759e+07	2.92499e+07	2.42683e+07	3.03766e+07
Lskp211283	4	1',2',3',4'-tetrahydro-5'-deoxypinnatanine	Alkaloids	Alkaloids	C10H20N2O4	9.38542e+06	9.72321e+06	9.65244e+06	2.82023e+06	2.7923e+06	3.03677e+06	1.6707e+07	1.90162e+07	1.60767e+07
Lmqp002784	4	Salicylamide	Alkaloids	Phenolamine	C7H7NO2	178724	153579	168525	128984	123635	117605	366017	366463	372905
Wayn000370	4	N-(1-Deoxy-1-fructosyl)Piperidic acid	Alkaloids	Alkaloids	C10H19NO7	1.30618e+07	1.15456e+07	1.28882e+07	6.84547e+06	7.30207e+06	9.16975e+06	1.79907e+07	2.42249e+07	2.87769e+07
Jmyp000635	4	L-Azetidine-2-carboxylic acid	Alkaloids	Alkaloids	C4H7NO2	954888	924544	1.03041e+06	531196	496932	573545	1.39214e+06	1.7666e+06	1.47156e+06
pme2292	4	Putrescine	Alkaloids	Alkaloids	C4H12N2	69271.1	77386.4	64741.2	57668.3	46876.6	47657.3	483454	411255	520351
pmb1912	4	10-Formyltetrahydrofolic Acid	Alkaloids	Alkaloids	C20H23N7O7	8.35343e+06	8.42991e+06	8.53807e+06	4.02229e+06	4.01788e+06	4.1537e+06	1.30569e+07	1.49481e+07	1.51556e+07
pmd0087	4	N,N-Dimethylaniline	Alkaloids	Alkaloids	C8H11N	231011	223356	268989	198080	210360	208067	570324	620432	671195
pmb0508	4	p-Coumaroylagmatine	Alkaloids	Phenolamine	C14H20N4O2	204144	295012	320131	150101	77745.4	55601.9	469117	377579	460389
MWSmce314	4	Oxindole	Alkaloids	Plumerane	C8H7NO	266894	236397	262652	9	9	9	439445	566736	557804
MW0151121	4	His-Tyr-Arg-Lys	Amino acids and derivatives	Amino acids and derivatives	C27H42N10O6	6.6089e+06	6.93906e+06	6.2679e+06	222992	209377	218618	1.74382e+07	1.83411e+07	1.83404e+07
mws5042	4	L-Glycyl-L-phenylalanine	Amino acids and derivatives	Amino acids and derivatives	C11H14N2O3	1.76641e+07	1.72076e+07	2.0123e+07	669619	529606	803105	3.33937e+07	3.3614e+07	3.46983e+07
MW0156025	4	Pro-Tyr-Asp	Amino acids and derivatives	Amino acids and derivatives	C18H23N3O7	5.5387e+06	5.78637e+06	5.84204e+06	890866	744467	895572	1.70997e+07	1.73223e+07	1.70101e+07
MW0153198	4	Lys-Val-Glu-Ile-Asp	Amino acids and derivatives	Amino acids and derivatives	C26H46N6O10	7.32038e+06	7.06452e+06	6.2983e+06	391270	411058	405021	1.29647e+07	1.5386e+07	1.4603e+07
MW0151341	4	Ile-Arg-Tyr-Arg	Amino acids and derivatives	Amino acids and derivatives	C27H46N10O6	160781	146353	154480	59119.8	16704.7	13006.2	618635	513427	484558
MWS4309	4	Glycyl-tryptophan	Amino acids and derivatives	Amino acids and derivatives	C13H15N3O3	4.03859e+06	3.65898e+06	4.41019e+06	445925	560308	406902	9.74271e+06	1.09936e+07	1.04214e+07
Lmrj002087	4	L-Isoleucyl-L-Aspartate	Amino acids and derivatives	Amino acids and derivatives	C10H18N2O5	1.34403e+07	1.39068e+07	1.50895e+07	899441	949862	839861	2.95883e+07	2.97029e+07	3.06804e+07
MW0153025	4	Lys-Leu-Arg-Asp	Amino acids and derivatives	Amino acids and derivatives	C22H42N8O7	126284	119617	127045	48654.5	44944.4	45289.2	254045	244624	270002
mws0629	4	L-Aspartyl-L-Phenylalanine	Amino acids and derivatives	Amino acids and derivatives	C13H16N2O5	1.07068e+07	1.05729e+07	1.15944e+07	867057	904893	864141	2.13553e+07	2.40362e+07	2.24633e+07
MWS201381	4	Ser-Trp	Amino acids and derivatives	Amino acids and derivatives	C14H17N3O4	5.5814e+06	5.60711e+06	6.16656e+06	626425	506400	624522	1.22702e+07	1.18913e+07	1.26016e+07
MW0152383	4	Leu-Ile-Ser-Glu	Amino acids and derivatives	Amino acids and derivatives	C20H36N4O8	404299	376719	394362	261313	261727	264942	631882	603808	589008
MW0158512	4	Tyr-Leu-Ala-Lys	Amino acids and derivatives	Amino acids and derivatives	C24H39N5O6	108548	101332	99064.3	74924.6	60400.4	78218.9	453962	469632	474218
MW0157554	4	Thr-Arg-Lys-Glu	Amino acids and derivatives	Amino acids and derivatives	C21H40N8O8	305365	274098	275779	160518	173447	146034	720798	300688	319378
Lmhp001461	4	L-Prolyl-L-Leucine	Amino acids and derivatives	Amino acids and derivatives	C11H20N2O3	7.45476e+06	7.48954e+06	8.24606e+06	914466	862891	855124	1.73472e+07	1.91246e+07	1.61421e+07
MW0144770	4	Ala-Tyr-Asn-Glu	Amino acids and derivatives	Amino acids and derivatives	C21H29N5O9	2.299e+06	2.41598e+06	2.39978e+06	795525	852856	775260	5.69998e+06	5.81813e+06	5.99797e+06
pme0124	4	L-Glycyl-L-proline	Amino acids and derivatives	Amino acids and derivatives	C7H12N2O3	606462	541708	651050	24168.9	15809.6	31630.2	1.33301e+06	1.39577e+06	1.25031e+06
MW0158444	4	Tyr-Gln-Thr-Lys	Amino acids and derivatives	Amino acids and derivatives	C24H38N6O8	420982	355826	418946	184290	200257	208678	730891	654078	596110
MW0152242	4	Leu-Asn-Arg-Glu	Amino acids and derivatives	Amino acids and derivatives	C21H38N8O8	46231	46938.2	48500.7	23754.6	22131.4	24496.2	66607.2	61704.1	74836.7
mws0712	4	N-Propionylglycine	Amino acids and derivatives	Amino acids and derivatives	C5H9NO3	231966	238993	218855	9	9	9	630710	524830	335234
MW0152444	4	Leu-Phe-Ala-Glu	Amino acids and derivatives	Amino acids and derivatives	C23H34N4O7	212227	242655	167894	125540	108566	114033	414819	401455	420913
MW0156909	4	Ser-Ser-Gly-Arg-Ser	Amino acids and derivatives	Amino acids and derivatives	C17H32N8O9	78105.7	102189	60048.9	6862.71	24841.6	3522.44	547734	581984	579357
MW0146276	4	Asp-Thr-Leu	Amino acids and derivatives	Amino acids and derivatives	C14H25N3O7	1.06132e+07	9.17934e+06	1.16854e+07	1.3074e+06	1.14045e+06	1.14413e+06	4.78214e+07	5.15963e+07	5.57732e+07
MW0155391	4	Phe-Tyr-Phe-Lys-Ile	Amino acids and derivatives	Amino acids and derivatives	C39H52N6O7	1.05567e+06	1.35305e+06	1.48924e+06	36909.5	32597	51042.2	4.06522e+06	4.71217e+06	3.13103e+06
MWS201445	4	Val-Pro	Amino acids and derivatives	Amino acids and derivatives	C10H18N2O3	1.31732e+06	1.45535e+06	1.78909e+06	135488	148474	224781	3.12835e+06	3.42732e+06	2.72088e+06
MW0151508	4	Ile-Lys-Gln-Asp	Amino acids and derivatives	Amino acids and derivatives	C21H38N6O8	2.60677e+06	2.44793e+06	2.69902e+06	1.13932e+06	1.73014e+06	1.22963e+06	3.74264e+06	4.05528e+06	4.43984e+06
MW0154290	4	Nap-Nap-OH	Amino acids and derivatives	Amino acids and derivatives	C31H24N2O6	609817	758778	1.00464e+06	340022	337988	680599	1.00726e+06	1.08919e+06	1.17323e+06
MW0156791	4	Ser-Ile-Asn-Lys	Amino acids and derivatives	Amino acids and derivatives	C19H36N6O7	737827	1.06594e+06	1.04981e+06	584462	720929	504854	1.31375e+06	1.24112e+06	1.48616e+06
MW0150130	4	Glu-Pro-Thr	Amino acids and derivatives	Amino acids and derivatives	C14H23N3O7	970087	807327	751745	66012.3	69647.7	106465	2.78942e+06	2.13286e+06	1.38385e+06
MW0153108	4	Lys-Phe-Tyr	Amino acids and derivatives	Amino acids and derivatives	C24H32N4O5	153609	135946	80434.5	47902.1	71068.6	85462.4	256369	379784	261845
MW0153029	4	Lys-Leu-Asn-Lys	Amino acids and derivatives	Amino acids and derivatives	C22H43N7O6	39207.2	62364.4	47930.5	13412.8	8472.38	12426.4	165988	165173	97602.8
pme0014	4	L-Glutamic acid	Amino acids and derivatives	Amino acids and derivatives	C5H9NO4	2.7171e+07	2.52064e+07	2.69235e+07	1.46477e+07	1.45802e+07	1.48405e+07	4.79231e+07	5.25027e+07	4.83115e+07
pme0026	4	L-Lysine	Amino acids and derivatives	Amino acids and derivatives	C6H14N2O2	4.72409e+07	4.40145e+07	4.94202e+07	2.58303e+07	2.5101e+07	2.57828e+07	6.94865e+07	7.32078e+07	7.36881e+07
pme1210	4	L-Methionine	Amino acids and derivatives	Amino acids and derivatives	C5H11NO2S	3.63264e+06	3.88277e+06	4.07165e+06	313503	248129	342691	8.72275e+06	9.49539e+06	8.80795e+06
pme0057	4	L-Homocysteine	Amino acids and derivatives	Amino acids and derivatives	C4H9NO2S	713107	713222	552183	333539	304737	475430	1.11755e+06	873151	885945
Zmzn000113	4	L-threo-3-Methylaspartate	Amino acids and derivatives	Amino acids and derivatives	C5H9NO4	1.66683e+06	1.73731e+06	1.59857e+06	757766	798903	725779	3.53308e+06	3.75821e+06	3.02839e+06
pme3351	4	Allysine(6-Oxo DL-Norleucine)	Amino acids and derivatives	Amino acids and derivatives	C6H11NO3	215059	215602	233394	165601	194453	144458	448656	520373	429404
Zmhp003514	4	6,7,8-Tetrahydroxy-5-methoxyflavone	Flavonoids	Flavones	C16H12O6	762592	717040	650145	211807	170543	223937	3.74995e+06	3.55774e+06	4.20393e+06
Wahp006589	4	Homeriodictyol	Flavonoids	Flavanones	C16H14O6	1.8924e+06	1.94904e+06	2.06924e+06	1.2746e+06	1.15693e+06	1.22936e+06	2.57338e+06	2.70028e+06	2.68275e+06
Wbtn006810	4	6,7-dihydroxy-1,3-dimethoxyxanthen-9-one*	Flavonoids	Other Flavonoids	C15H12O6	726736	650367	740720	198791	199279	172805	1.49938e+06	1.55345e+06	1.48979e+06
pmb2976	4	Chrysoeriol-8-C-arabinoside-7-O-Sophoroside	Flavonoids	Flavones	C33H40O20	64066.8	49905.2	27924.3	37535.8	47352.7	45615.8	85180.1	108376	82505.1
MWSslk165	4	Diosmetin-7-O-Neohesperidoside (Neodiosmin)	Flavonoids	Flavones	C28H32O15	3.88698e+06	4.81207e+06	4.52233e+06	2.42805e+06	2.37407e+06	3.92762e+06	6.88565e+06	5.72527e+06	7.41207e+06
Lmfn004093	4	Phloretin-4'-O-glucoside (Trilobatin)	Flavonoids	Chalcones	C21H24O10	193595	129061	152107	139397	153071	156267	305675	314213	309203
Zjmp102044	4	5,7-dihydroxy-6-methyl-3(R)-(2,4-dihydroxybenzyl)chroman-4-one	Flavonoids	Other Flavonoids	C17H16O6	92650	72971.1	104551	36003.4	72338.3	45349	128570	131254	131008
Jmyn006493	4	(3R)-5,7-Dihydroxy-6,8-dimethyl-3-(4'-hydroxybenzyl)-chromone-4-one	Flavonoids	Other Flavonoids	C18H18O5	6761.64	8791.69	11019.1	6337.88	4692.63	1830.75	63611.4	91965.9	64652.4
Zmcp003989	4	Kaempferol-3-O-rhamnosyl(1→2)glucoside	Flavonoids	Flavonols	C27H30O15	2.39699e+07	1.68557e+07	3.22051e+07	9.89991e+06	1.42913e+07	9.41025e+06	4.28893e+07	7.14953e+07	2.1711e+07
pmb3039	4	Tricin-4'-O-oxalic acid-7-O-(p-coumaroyl)shikimic acid	Flavonoids	Flavones	C35H28O16	21848.7	30198.5	22432.4	1669.67	2262.97	2172.71	73247.8	37767.5	52340.1
Lmhp002374	4	Quercetin-3-O-glucosyl(1→4)rhamnoside-7-O-rutinoside	Flavonoids	Flavonols	C39H50O25	83182.9	17870.7	165852	49855.1	70230.2	56468.4	137467	125933	119648
Zmsp004363	4	Quercetin-3-O-(6''-O-acetyl)glucoside	Flavonoids	Flavonols	C23H22O13	397362	321496	201539	400947	96364.2	9	769467	817067	773629
pmb0608	4	Chrysoeriol-7-O-(6''-malonyl)glucoside	Flavonoids	Flavones	C25H24O14	232053	167821	302588	220038	114589	127949	471422	506402	481233
Lmyp004407	4	Kaempferol-3-O-(2''-p-Coumaroyl)galactoside*	Flavonoids	Flavonols	C30H26O13	509489	420205	291190	285555	407221	207429	506617	878599	1.13859e+06
Cwjp002681	4	Kaempferol-3-O-(2'''-p-Coumaroyl)sophoroside-7-O-Glucoside	Flavonoids	Flavonols	C42H46O23	35906.1	11180.2	42668	9477.43	13317.2	21220.6	48684.9	72718.9	40766.8
pma0791	4	Naringenin-7-O-(6''-malonyl)glucoside	Flavonoids	Flavanones	C24H24O13	883881	572681	594509	240177	390259	481116	723428	1.06693e+06	1.30595e+06
mws2118	4	Phloretin-2'-O-glucoside (Phlorizin)	Flavonoids	Chalcones	C21H24O10	48692	45648.5	43090.1	37517.5	35627.4	39089.1	86201.6	76616.9	78748.6
mws0044	4	Taxifolin(Dihydroquercetin)	Flavonoids	Flavanonols	C15H12O7	1.80075e+06	2.06406e+06	2.19591e+06	648765	662203	708002	4.1014e+06	2.98539e+06	3.60311e+06
mws0064	4	Eriodictyol (5,7,3',4'-Tetrahydroxyflavanone)*	Flavonoids	Flavanones	C15H12O6	659913	711606	666664	187489	183796	172090	1.39463e+06	1.38259e+06	1.35894e+06
mws1033	4	Homoeriodictyol	Flavonoids	Flavanones	C16H14O6	2.40691e+06	2.29643e+06	2.56358e+06	1.40921e+06	1.33202e+06	1.34989e+06	3.29879e+06	3.32215e+06	3.46588e+06
mws1174	4	3-O-Acetylpinobanksin	Flavonoids	Flavanonols	C17H14O6	48482.9	73317.7	122844	48371.4	53864.4	58804.1	172679	180232	182234
Lmsn002815	4	Kaempferol-3-O-rutinoside(Nicotiflorin)	Flavonoids	Flavonols	C27H30O15	1.8325e+06	2.32446e+06	2.20183e+06	1.71001e+06	1.93252e+06	1.43378e+06	3.48462e+06	3.60238e+06	3.71078e+06
Lmmn002274	4	Isolariciresinol-9'-O-glucoside*	Lignans and Coumarins	Lignans	C26H34O11	185337	231280	277543	146197	155019	149793	342678	266852	405573
Lmyn003971	4	Dihydrodehydrodiconiferyl alcohol-4-O-glucoside*	Lignans and Coumarins	Lignans	C26H34O11	185337	231280	277543	146197	155019	149793	342678	266852	405573
Jmzn006005	4	3,4-Methylenedioxy cinnamyl alcohol	Lignans and Coumarins	Lignans	C10H10O3	144717	157032	168671	132407	127100	151207	297527	280106	286554
Lhqp101805	4	Skimmin (7-Hydroxycoumarin-7-O-glucoside)	Lignans and Coumarins	Coumarins	C15H16O8	676010	2.34766e+06	2.66992e+06	1.80326e+06	2.13461e+06	922660	6.3578e+06	5.81555e+06	5.89006e+06
MWSHC20189	4	Epipinoresinol*	Lignans and Coumarins	Lignans	C20H22O6	2.8413e+06	2.34506e+06	2.65053e+06	1.50681e+06	1.54523e+06	1.44858e+06	5.07543e+06	3.95844e+06	4.32136e+06
Lmbp003208	4	Fraxidin-8-O-glucoside	Lignans and Coumarins	Coumarins	C17H20O10	292847	331347	347000	436738	294212	129311	793529	657905	878035
Rfmb25702	4	Pinoresinol-4-O-(6''-acetyl)glucoside	Lignans and Coumarins	Lignans	C28H34O12	69416.3	49290.8	47550.4	43642.7	57180.8	55733.6	95535	85904.2	138598
mws0097	4	Pinoresinol*	Lignans and Coumarins	Lignans	C20H22O6	2.65409e+06	2.46735e+06	2.55085e+06	1.30438e+06	1.43746e+06	1.65682e+06	5.37046e+06	4.72297e+06	4.85594e+06
Zmln002252	4	Sideretin (5,7,8-Trihydroxy-6-methoxycoumarin)	Lignans and Coumarins	Coumarins	C10H8O6	215298	240918	239805	139267	124591	114031	446508	510547	468760
Zadn009075	4	Hydroperoxylinoleic acid	Lipids	Free fatty acids	C18H32O4	504444	501061	469756	228218	228582	230092	736234	646105	803510
Lmbn007891	4	Hydroxy ricinoleic acid	Lipids	Free fatty acids	C18H34O4	1.14936e+06	1.18999e+06	1.05585e+06	364782	335786	390444	2.61172e+06	2.7306e+06	2.66181e+06
Hmqn003054	4	9,10,11-Trihydroxy-12-octadecenoic acid	Lipids	Free fatty acids	C18H34O5	4.56299e+06	4.61956e+06	4.83811e+06	458232	455263	459892	1.18569e+07	11256954	1.20475e+07
pmn001691	4	9,12,13-Trihydroxy-10,15-octadecadienoic acid	Lipids	Free fatty acids	C18H32O5	7.13511e+06	6.86511e+06	7.13522e+06	320484	302638	333967	1.82408e+07	1.81596e+07	1.77701e+07
pmb2636	4	8,15-Dihydroxy-5,9,11,13-eicosatetraenoic acid	Lipids	Free fatty acids	C20H32O4	507275	517224	544380	186546	183124	128163	979997	968415	1.02019e+06
pmb0885	4	4-Oxo-9Z,11Z,13E,15E-Octadecatetraenoic Acid	Lipids	Free fatty acids	C18H26O3	124915	150854	134876	79165.5	70150.1	80192.6	300313	276566	292414
Hmqp005455	4	15(R)-Hydroxylinoleic Acid*	Lipids	Free fatty acids	C18H32O3	540474	561286	582555	288788	295139	330206	902152	902174	884519
Hmqp005411	4	9-Oxo-12Z-Octadecenoic acid*	Lipids	Free fatty acids	C18H32O3	540474	561286	582555	288788	295139	330206	902152	902174	884519
Rfmb087	4	9-Hydroxy-13-oxo-10-octadecenoic Acid	Lipids	Free fatty acids	C18H32O4	2.31136e+06	2.2952e+06	2.31334e+06	411978	418036	413458	1.36284e+07	1.33189e+07	1.30189e+07
Lmcn009539	4	E,E,Z-1,3,12-Nonadecatriene-5,14-diol	Lipids	Free fatty acids	C19H34O2	1.64871e+07	1.17888e+07	1.16665e+07	1.26026e+07	1.26841e+07	1.14733e+07	2.77114e+07	2.84756e+07	2.94288e+07
pmd0149	4	LysoPS 22:5	Lipids	Glycerol ester	C28H46NO9P	84444.6	81754.7	62410.4	84315.4	25015.1	28120.8	155775	114495	143345
Lmhp008744	4	1-α-Linolenoyl-glycerol-2,3-di-O-glucoside	Lipids	Glycerol ester	C33H56O14	42682.8	35595.4	20768.2	28694.5	24723.9	12118.9	40944.6	55533.3	56037.2
MA10012327	4	D-Sphingosine	Lipids	Sphingolipids	C18H37NO2	251017	233921	254941	46277.9	44043.3	32671.8	433501	500515	484849
mws1349	4	Dihydrosphingosine	Lipids	Sphingolipids	C18H39NO2	99214	90832.2	65097.8	33797	51853.4	32755.9	159166	174681	185068
MWS3083	4	15(S)-HETE; 15(S)-Hydroxy-5Z,8Z,11Z,13E-eicosatetraenoic acid	Lipids	Free fatty acids	C20H32O3	164667	141940	152045	172811	76294	54918.1	388213	381850	418765
Lmbn005662	4	9(10)-EpOME;(9R,10S)-(12Z)-9,10-Epoxyoctadecenoic acid	Lipids	Free fatty acids	C18H32O3	1.49018e+06	1.43724e+06	1.52296e+06	872173	700296	799914	2.66064e+06	2.51641e+06	2.77188e+06
pmn001694	4	9,10,13-Trihydroxy-11-Octadecenoic Acid	Lipids	Free fatty acids	C18H34O5	7.34689e+06	7.60645e+06	7.81104e+06	672318	690612	708388	2.49866e+07	2.47593e+07	2.31539e+07
Wayn000815	4	N-(1-Deoxy-1-fructosyl)Glutamic acid	Nucleotides and derivatives	Nucleotides and derivatives	C11H19NO9	6.83613e+07	5.85947e+07	6.98145e+07	4.21576e+07	5.01371e+07	4.18817e+07	9.34879e+07	1.03517e+08	8.45927e+07
mws1060	4	9-(Arabinosyl)hypoxanthine	Nucleotides and derivatives	Nucleotides and derivatives	C10H12N4O5	1.80587e+06	2.0616e+06	1.71153e+06	960594	751673	982619	2.99992e+06	3.36901e+06	3.24045e+06
pmb0530	4	Nicotinic acid adenine dinucleotide	Nucleotides and derivatives	Nucleotides and derivatives	C21H27N7O14P2	36741.9	39217.7	65652.1	10566.8	43885.4	31351.1	368609	339265	285880
pme2746	4	Riboflavin 5'-Adenosine Diphosphate	Nucleotides and derivatives	Nucleotides and derivatives	C27H33N9O15P2	219010	227460	206367	129985	122778	140985	818944	769323	744814
mws0251	4	Thymine	Nucleotides and derivatives	Nucleotides and derivatives	C5H6N2O2	107921	163336	124123	66517.5	85248.8	88998.6	197783	164574	238235
pme0256	4	Xanthine	Nucleotides and derivatives	Nucleotides and derivatives	C5H4N4O2	91959.8	74718.9	103763	95707	67571.6	71673.7	189268	135991	211097
pmb2507	4	2-Deoxyribose-1-phosphate	Nucleotides and derivatives	Nucleotides and derivatives	C5H11O7P	2.50692e+06	2.34542e+06	2.34969e+06	293797	305398	294371	5.2269e+06	4.22232e+06	3.74533e+06
mws0863	4	2-Deoxyribose-5'-phosphate	Nucleotides and derivatives	Nucleotides and derivatives	C5H11O7P	497804	311303	397691	60732.7	65117.3	66141.1	702291	693604	726203
pme1194	4	2'-Deoxycytidine	Nucleotides and derivatives	Nucleotides and derivatives	C9H13N3O4	3.63199e+06	2.94951e+06	3.29533e+06	362860	388001	340405	9.49044e+06	4.21385e+06	3.64223e+06
MW0119221	4	3',5'-Cyclic dAMP	Nucleotides and derivatives	Nucleotides and derivatives	C10H12N5O5P	8.78769e+06	9.01373e+06	8.8627e+06	4.36289e+06	4.50402e+06	4.94156e+06	1.30033e+07	1.27158e+07	1.35048e+07
mws0847	4	1-Methyladenine	Nucleotides and derivatives	Nucleotides and derivatives	C6H7N5	232205	296681	169450	95923.7	140666	89530.8	470733	247833	531925
MW0014259	4	3-Oxooctadecanoic acid	Organic acids	Organic acids	C18H34O3	350987	328327	278672	56767.9	79343.7	60125.5	1.02147e+06	750151	953146
MW0168514	4	2-Hydroxymyristic acid	Organic acids	Organic acids	C14H28O3	339373	346672	343464	76283.4	83850	75338	700963	702261	678924
Lmrn002746	4	2-Hydroxy-4-methylpentanoic acid	Organic acids	Organic acids	C6H12O3	1.05961e+06	1.05262e+06	1.00493e+06	683581	708623	748897	1.66159e+06	1.47944e+06	1.65346e+06
MWSslk154	4	Triethyl citrate	Organic acids	Organic acids	C12H20O7	57352.6	43136.1	65213.7	19478.3	19074.6	15491.1	104344	94301.3	82227.1
Wmzn000227	4	2,2-Dimethylsuccinic acid	Organic acids	Organic acids	C6H10O4	110261	88599.5	153205	57388.6	68294.7	51264.6	206286	195865	183582
pme2380	4	α-Ketoglutaric acid	Organic acids	Organic acids	C5H6O5	1.80077e+06	1.87886e+06	2.04949e+06	758126	777012	712893	5.25661e+06	5.11171e+06	5.2762e+06
mws2125	4	Phosphoenolpyruvate	Organic acids	Organic acids	C3H5O6P	43624.7	54360.1	55155.4	49561.7	42087.8	31775.4	119141	126132	150918
mws0159	4	Phenylpyruvic acid	Organic acids	Organic acids	C9H8O3	243672	260501	256788	93023.1	107732	117832	545349	687905	691896
mws0236	4	2-Aminoethanesulfonic acid	Organic acids	Organic acids	C2H7NO3S	19412.9	12121.9	22969.5	11101.6	14022.7	13094.5	23090.9	31091.1	32139.8
pme0120	4	5-Aminovaleric acid	Organic acids	Organic acids	C5H11NO2	263001	232118	230464	62514.2	43361	67687.2	674877	700387	724366
mws0341	4	2-Hydroxyisocaproic acid	Organic acids	Organic acids	C6H12O3	9.29555e+06	8.9536e+06	9.31051e+06	5.77439e+06	5.92982e+06	5.603e+06	1.37945e+07	1.32872e+07	1.42533e+07
Lmgn000224	4	2-Methyl-3-oxosuccinic acid	Organic acids	Organic acids	C5H6O5	260507	255070	252564	85522.1	99613.9	67456.8	716368	624513	724867
Hmjp003400	4	1,7-Bis-(4-hydroxyphenyl)-2,4,6-heptatrienone	Others	Ketone compounds	C19H16O3	235849	302973	62593.7	100050	97815.2	108121	447712	437971	469807
MWSCX017	4	4-hydroxyphenyl acrylaldehyde	Others	Aldehyde compounds	C9H8O3	1.19874e+06	1.23318e+06	1.03489e+06	464190	373646	1.01206e+06	1.83663e+06	2.69804e+06	1.85344e+06
Lmcp005089	4	6,8-Dihydroxy-2-[2-(4-methoxyphenyl)ethyl]chromone	Others	Chromone	C18H16O5	98810.3	107465	160207	13472	24348	16625.4	306579	219549	269053
Hmfn000531	4	L-Ascorbic acid (Vitamin C)	Others	Vitamin	C6H8O6	288329	239988	261980	150327	154277	157053	793256	1.20482e+06	838655
mws1090	4	Glucose-1-phosphate*	Others	Saccharides	C6H13O9P	7.2849e+06	1.00412e+07	7.08078e+06	5.86021e+06	5.72745e+06	6.75372e+06	1.44482e+07	1.51615e+07	1.46511e+07
pme3705	4	D-Glucoronic acid*	Others	Saccharides	C6H10O7	396741	507160	472382	212571	244955	178055	730811	741230	705192
Zmgn000447	4	3-Phospho-D-glyceric acid	Others	Saccharides	C3H7O7P	153160	267656	258114	202043	200599	205765	648789	764154	679057
pme0534	4	Gluconic acid	Others	Saccharides	C6H12O7	5.00452e+06	4.77517e+06	5.52756e+06	3.02134e+06	3.26132e+06	2.90151e+06	5.89404e+06	7.65651e+06	7.05522e+06
pme1383	4	Pyridoxine	Others	Vitamin	C8H11NO3	4.02411e+06	3.77196e+06	4.35821e+06	3.36496e+06	3.09329e+06	3.66608e+06	6.82229e+06	6.73346e+06	6.77792e+06
mws1155	4	D-Mannitol	Others	Saccharides	C6H14O6	277182	311776	300807	107198	125692	105159	865262	933125	848738
mws0214	4	D-Sorbitol	Others	Saccharides	C6H14O6	1.40296e+06	1.36079e+06	1.28508e+06	452833	443490	426126	4.4618e+06	4.58421e+06	4.42129e+06
Zmyn000108	4	D-Saccharic acid	Others	Saccharides	C6H10O8	2.70276e+06	2.26405e+06	2.5901e+06	1.57171e+06	1.83055e+06	1.58019e+06	3.77026e+06	3.76868e+06	4.06857e+06
Zmpn000199	4	D-Galactaric acid	Others	Saccharides	C6H10O8	2.6825e+06	2.50509e+06	2.59347e+06	1.64202e+06	1.64993e+06	1.64044e+06	4.33846e+06	3.80384e+06	3.86916e+06
Zmpn000095	4	Sorbitol-6-phosphate	Others	Saccharides	C6H15O9P	140338	106308	129698	75768.2	71215.5	71989.8	280980	320278	285144
Hmcn000192	4	Sedoheptulose	Others	Saccharides	C7H14O7	1.4722e+06	1.4143e+06	1.57085e+06	970243	1.14574e+06	971347	2.14792e+06	2.26038e+06	2.33653e+06
Wasn000528	4	2-O-α-D-Glucopyranosyl-L-ascorbic acid	Others	Vitamin	C12H18O11	1.92863e+06	2.47176e+06	2.76651e+06	2.19544e+06	2.18668e+06	2.00298e+06	4.95967e+06	3.89977e+06	4.79555e+06
Lmhn002321	4	Vnilloylcaffeoyltartaric acid	Phenolic acids	Phenolic acids	C21H18O12	158144	194244	182370	66333.7	90289.4	63577.4	381548	350482	315478
mws1200	4	p-Coumaric acid methyl ester	Phenolic acids	Phenolic acids	C10H10O3	86464.9	87904.5	84269.2	68505.3	76714.1	70697.1	177798	186916	189143
MWSmce632	4	Vanillin acetate	Phenolic acids	Phenolic acids	C10H10O4	2.62444e+06	2.37265e+06	2.89643e+06	258103	260574	234411	7.93004e+06	7.99226e+06	7.55479e+06
Lmmn003663	4	5-Glucosyloxy-2-Hydroxybenzoic acid methyl ester	Phenolic acids	Phenolic acids	C14H18O9	455424	361980	352736	253297	277354	303148	1.33119e+06	1.37769e+06	1.25865e+06
MWSmce713	4	3-(4-Hydroxyphenyl)-1-propanol	Phenolic acids	Phenolic acids	C9H12O2	21044	26082.5	24034.3	18390.8	24386.7	19085.4	49184.4	41653.7	34276.6
pme3381	4	3-Hydroxyphenylacetic Acid Methyl Ester	Phenolic acids	Phenolic acids	C9H10O3	60436.8	43734.9	44056.4	32132.6	27551.7	23018	70422.4	70699.7	63321.2
Zmln000899	4	Syringaldehyde-4-O-glucoside	Phenolic acids	Phenolic acids	C15H20O9	1.08155e+06	945502	1.20872e+06	689337	750304	769447	2.77914e+06	2.65965e+06	2.56627e+06
Hmbn005951	4	1,3-O-Di-p-Coumaroylglycerol	Phenolic acids	Phenolic acids	C21H20O7	42488.2	42025	43148.4	30310	35357.4	31390.5	67447.7	65364.6	80305.1
mws2213	4	Cinnamic acid	Phenolic acids	Phenolic acids	C9H8O2	137619	143637	138439	24958.9	21002.8	23277	270274	287146	273493
mws4085	4	Sinapic acid	Phenolic acids	Phenolic acids	C11H12O5	237340	218392	278616	152741	106703	138909	486931	507184	500381
pme1439	4	p-Coumaric acid	Phenolic acids	Phenolic acids	C9H8O3	943906	817279	1.01942e+06	417983	476817	437782	3.31619e+06	2.69653e+06	2.43455e+06
HJN003	4	1-O-Sinapoyl-β-D-glucose	Phenolic acids	Phenolic acids	C17H22O10	639916	656852	733243	489406	437430	456851	1.05851e+06	963735	1.10263e+06
mws0014	4	Ferulic acid	Phenolic acids	Phenolic acids	C10H10O4	5.24214e+06	5.80384e+06	5.15554e+06	1.75297e+06	1.86e+06	1.90316e+06	9.54048e+06	8.94843e+06	1.01708e+07
Lmmn001643	4	2-Hydroxycinnamic acid*	Phenolic acids	Phenolic acids	C9H8O3	1.81759e+07	1.73109e+07	1.78415e+07	8.332e+06	8.43111e+06	8.4412e+06	4.54897e+07	4.79322e+07	4.88617e+07
MW0009708	4	2-Hydroxybenzyl alcohol	Phenolic acids	Phenolic acids	C7H8O2	1.87341e+06	846035	638449	527310	567451	1.26676e+06	2.34415e+06	2.34202e+06	2.34394e+06
Lmbn002648	4	α-Hydroxycinnamic Acid*	Phenolic acids	Phenolic acids	C9H8O3	1.81759e+07	1.73109e+07	1.78415e+07	8.332e+06	8.43111e+06	8.4412e+06	4.54897e+07	4.79322e+07	4.88617e+07
pme3083	4	2-(Formylamino)benzoic acid	Phenolic acids	Phenolic acids	C8H7NO3	2.40409e+06	2.18241e+06	2.10682e+06	1.16661e+06	1.16074e+06	1.19958e+06	5.31008e+06	5.40334e+06	4.91164e+06
MWSCX015	4	Caffeic aldehyde	Phenolic acids	Phenolic acids	C9H8O3	1.04545e+06	883063	1.50299e+06	960013	563297	1.0495e+06	1.99589e+06	1.69123e+06	2.21311e+06
MWSmce283	4	4'-Hydroxypropiophenone	Phenolic acids	Phenolic acids	C9H10O2	139943	137575	150577	53186.3	50353.3	59671.2	233104	227013	226982
Zahp007129	4	5-Hydroxy-2,3-dihydronaphthalene-1,4-dione	Quinones	Quinones	C10H8O3	320799	255573	306539	46567.2	58589.2	67857	611732	567836	690052
Smnp002350	4	Aloin A	Quinones	Anthraquinone	C21H22O9	115091	189438	109624	85165.5	128787	105657	207251	267980	197817
pmn001505	4	Oleanolic acid-3-O-xylosyl(1→3)glucuronide	Terpenoids	Triterpene Saponin	C41H64O13	596999	756086	613569	356850	433321	371114	2.01765e+06	2.01882e+06	2.15026e+06
pmn001407	4	2,3,16,21-Tetrahydroxyolean-12-en-28-oic acid (Platycogenic acid C)	Terpenoids	Triterpene	C30H48O6	75221	100353	164065	25591.9	18684.6	14503	375049	292971	402762
HJN110	4	3-Hydroxylup-20(29)-en-28-oic acid (Betulinic acid)	Terpenoids	Triterpene	C30H48O3	79725	65222.4	114978	51200.5	35806.3	25562.1	1.33112e+06	994770	882909
mws4053	4	3-Hydroxyurs-12-en-28-oic acid (Ursolic acid)	Terpenoids	Triterpene	C30H48O3	91139.9	93350.3	151444	63190.9	57625.9	54877.6	1.20989e+06	829931	789039
Lmmp001993	5	Dihydrocaffeoylspermine	Alkaloids	Phenolamine	C19H34N4O3	6.21615e+06	6.85531e+06	6.60345e+06	2.99381e+06	3.06615e+06	2.9677e+06	5.73629e+06	5.48644e+06	5.7654e+06
Zmbp000555	5	3-Indole acetamide	Alkaloids	Plumerane	C10H10N2O	681805	683689	670331	147346	238642	179791	618335	641005	628585
pmp001247	5	Feruloylcholine glucoside	Alkaloids	Phenolamine	C21H32NO9+	1.47861e+06	1.5119e+06	1.42228e+06	107134	137177	155160	1.16311e+06	1.27193e+06	1.26446e+06
Hmcp003783	5	1-Acetyl-β-carboline	Alkaloids	Plumerane	C13H10N2O	1.96858e+06	1.88045e+06	2.08188e+06	736059	794710	821048	1.11482e+06	1.14263e+06	1.17087e+06
Lmlp003024	5	N'-p-Coumaroylagmatine-glucoside	Alkaloids	Phenolamine	C20H30O7N4	1.74336e+06	1.86375e+06	1.82076e+06	447835	559728	397743	1.84321e+06	1.9101e+06	1.39714e+06
Lamp007096	5	N-(1-Cinnamoylpyrrolidin-2-yl)isobutyramide	Alkaloids	Phenolamine	C17H22N2O2	102977	93308	97015	44910.1	22803.9	18008.2	74574	104484	104795
pma0948	5	Phenylethanolamine	Alkaloids	Alkaloids	C8H11NO	107706	91193.5	122762	43108.9	42956.7	47045.6	105205	88001.8	105555
MW0152904	5	Lys-Asp-Leu-Glu	Amino acids and derivatives	Amino acids and derivatives	C21H37N5O9	2.57987e+06	2.46201e+06	2.62021e+06	279721	274042	305633	1.15965e+06	1.10793e+06	1.1392e+06
MW0109086	5	Phe-Ala-Arg	Amino acids and derivatives	Amino acids and derivatives	C18H28N6O4	1.0573e+08	1.24268e+08	1.3016e+08	5.21673e+06	4.52374e+06	4.78466e+06	1.01806e+08	1.05084e+08	1.04087e+08
MW0158158	5	Trp-His-Asp	Amino acids and derivatives	Amino acids and derivatives	C21H24N6O6	8.10897e+07	7.67999e+07	8.47585e+07	9.26166e+06	8.58737e+06	8.64512e+06	6.02941e+07	6.03014e+07	6.05783e+07
Zmdn001564	5	γ-Glutamylphenylalanine	Amino acids and derivatives	Amino acids and derivatives	C14H18N2O5	2.09715e+06	2.11431e+06	1.96228e+06	406984	433086	418653	1.6879e+06	1.81868e+06	1.93229e+06
Zmdp001647	5	γ-Glutamyl-L-valine	Amino acids and derivatives	Amino acids and derivatives	C10H18N2O5	4.65299e+06	4.64106e+06	4.55027e+06	834075	862487	844018	2.32222e+06	2.51393e+06	2.48221e+06
Lmhp002001	5	L-Valyl-L-Phenylalanine	Amino acids and derivatives	Amino acids and derivatives	C14H20N2O3	7.08399e+06	6.26022e+06	7.15674e+06	470170	445329	396169	5.67831e+06	5.71908e+06	5.65293e+06
Lmhp001670	5	L-Valyl-L-Leucine	Amino acids and derivatives	Amino acids and derivatives	C11H22N2O3	2.49417e+07	2.15051e+07	2.19436e+07	790020	855190	955924	1.66341e+07	1.47881e+07	1.50921e+07
Lmhp001732	5	L-Prolyl-L-Phenylalanine	Amino acids and derivatives	Amino acids and derivatives	C14H18N2O3	3.2238e+06	3.21703e+06	3.35297e+06	303718	285279	194326	2.56118e+06	2.99098e+06	2.84611e+06
MW0106269	5	Cys-Val-Arg	Amino acids and derivatives	Amino acids and derivatives	C14H28N6O4S1	5.54654e+07	5.78354e+07	5.45971e+07	1.56363e+06	1.27768e+06	1.58916e+06	3.52268e+07	3.82751e+07	3.66509e+07
MW0146023	5	Asp-Arg-His	Amino acids and derivatives	Amino acids and derivatives	C16H26N8O6	8.37484e+07	9.35732e+07	8.99083e+07	2.58658e+06	2.44994e+06	2.6426e+06	5.85731e+07	6.10633e+07	5.90367e+07
MWS201424	5	Ile-Asn	Amino acids and derivatives	Amino acids and derivatives	C10H19N3O4	1.12493e+06	1.06579e+06	1.03091e+06	154393	86457.6	145536	1.01268e+06	897374	968201
MW0105477	5	Ala-Phe-Arg	Amino acids and derivatives	Amino acids and derivatives	C18H28N6O4	1.2786e+08	1.34849e+08	1.36709e+08	4.848e+06	4.83428e+06	4.27288e+06	1.11e+08	1.09235e+08	1.05958e+08
MW0109110	5	2-[[2-[[2-[(2-Amino-3-phenylpropanoyl)amino]acetyl]amino]-3-phenylpropanoyl]amino]acetic acid	Amino acids and derivatives	Amino acids and derivatives	C22H26N4O5	4.25346e+06	4.65001e+06	4.82227e+06	235706	207947	226277	3.12897e+06	3.02941e+06	3.04352e+06
MW0145796	5	Asn-Ile-Phe-Lys	Amino acids and derivatives	Amino acids and derivatives	C25H40N6O6	124479	128378	138143	25474	24683.7	25467.6	65417.7	61702.1	72042.5
MWS201400	5	Val-Trp	Amino acids and derivatives	Amino acids and derivatives	C16H21N3O3	3.96869e+06	3.9225e+06	3.95549e+06	389940	441518	539516	3.6865e+06	3.75815e+06	3.87395e+06
Zmdp001857	5	γ-Glutamyltyrosine	Amino acids and derivatives	Amino acids and derivatives	C14H18N2O6	4.41955e+06	4.77361e+06	4.60777e+06	1.20181e+06	1.39057e+06	1.4453e+06	4.02187e+06	3.90228e+06	3.86966e+06
Lmhp002031	5	L-Leucyl-L-Leucine	Amino acids and derivatives	Amino acids and derivatives	C12H24N2O3	1.52108e+07	2.25247e+07	2.28738e+07	1.59653e+06	1.6462e+06	602873	1.52494e+07	1.72145e+07	1.95603e+07
Lmrj002793	5	Cyclo(Phe-Glu)	Amino acids and derivatives	Amino acids and derivatives	C14H16N2O4	9.08467e+06	9.79921e+06	9.39007e+06	653599	740657	779363	5.46309e+06	5.52827e+06	5.25393e+06
MW0157590	5	Thr-Asp-Lys-Arg	Amino acids and derivatives	Amino acids and derivatives	C20H38N8O8	143713	149671	157308	23108.6	23546.8	24294.5	84256.9	79020	77243.9
MW0144694	5	Ala-Phe-Lys-Arg	Amino acids and derivatives	Amino acids and derivatives	C24H40N8O5	525294	559815	547124	144510	148150	151195	448435	492022	491195
mws4176	5	L-Alanyl-L-Phenylalanine	Amino acids and derivatives	Amino acids and derivatives	C12H16N2O3	1.02349e+07	9.32932e+06	9.18379e+06	2.39119e+06	1.97965e+06	2.08639e+06	8.48176e+06	8.28613e+06	8.54168e+06
MWStz091	5	Cyclo(L-Ala-L-Pro)	Amino acids and derivatives	Amino acids and derivatives	C8H12N2O2	516485	423649	504437	225134	219810	218944	436435	481862	439126
MW0159199	5	Val-Trp-His	Amino acids and derivatives	Amino acids and derivatives	C22H28N6O4	1.09214e+08	9.04972e+07	7.30199e+07	2.89284e+06	2.46863e+06	3.04951e+06	4.66321e+07	6.02228e+07	6.66181e+07
MW0110297	5	Tyrosyl-Valine	Amino acids and derivatives	Amino acids and derivatives	C14H20N2O4	7.0545e+06	7.42025e+06	7.56709e+06	843706	816452	883903	6.46056e+06	6.769e+06	6.41635e+06
MW0146199	5	Asp-Lys-Tyr-Asp	Amino acids and derivatives	Amino acids and derivatives	C23H33N5O10	988556	933201	1.0158e+06	439851	436947	503937	698739	579625	529654
MW0108173	5	Met-Ser-Lys	Amino acids and derivatives	Amino acids and derivatives	C14H28N4O5S1	7.73119e+07	90963911	8.83277e+07	3.64947e+06	3.90852e+06	4.1835e+06	7.59081e+07	6.39884e+07	6.62906e+07
MW0145347	5	Arg-Glu-His	Amino acids and derivatives	Amino acids and derivatives	C17H28N8O6	1.0858e+08	1.114e+08	1.14078e+08	3.58737e+06	3.20973e+06	3.03083e+06	7.19814e+07	7.01999e+07	6.78247e+07
MW0149843	5	Gln-Tyr-Phe	Amino acids and derivatives	Amino acids and derivatives	C23H28N4O6	6.80997e+07	7.09842e+07	7.25754e+07	8.69747e+06	8.92157e+06	7.88274e+06	5.36704e+07	4.97647e+07	4.9183e+07
MW0109862	5	Thr-Cys-Lys	Amino acids and derivatives	Amino acids and derivatives	C13H26N4O5S1	1.5816e+07	1.62818e+07	1.69544e+07	4.40441e+06	1.65978e+06	1.48508e+06	1.31614e+07	1.22009e+07	1.19864e+07
MW0158942	5	Val-Asp-Pro-Val-Asn	Amino acids and derivatives	Amino acids and derivatives	C23H38N6O9	6705.38	8087.46	4451.39	9	9	9	4674.76	5460.94	2698.53
mws5035	5	L-Leucyl-L-phenylalanine	Amino acids and derivatives	Amino acids and derivatives	C15H22N2O3	2.36782e+07	2.30983e+07	2.96278e+07	1.5645e+06	1.5611e+06	1.51063e+06	2.29247e+07	1.80763e+07	1.95585e+07
MWS201465	5	Glu-Phe	Amino acids and derivatives	Amino acids and derivatives	C14H18N2O5	5.19249e+06	6.21038e+06	5.52356e+06	361223	450554	418293	4.03564e+06	4.07882e+06	4.43804e+06
MW0109103	5	Phe-Gln-Arg	Amino acids and derivatives	Amino acids and derivatives	C20H31N7O5	7.32618e+06	6.63623e+06	8.33322e+06	633621	664170	628725	6.0893e+06	7.31949e+06	6.45523e+06
MW0149791	5	Gln-Pro-His	Amino acids and derivatives	Amino acids and derivatives	C16H24N6O5	1.25663e+07	1.76618e+07	1.81876e+07	491113	877672	873505	1.33093e+07	1.4186e+07	1.72437e+07
MW0144826	5	Ala-HoPhe-OH	Amino acids and derivatives	Amino acids and derivatives	C18H18N2O6	1.18869e+06	872077	1.26513e+06	276702	348532	324420	662167	697044	744177
MWS201458	5	Phe-Ile	Amino acids and derivatives	Amino acids and derivatives	C15H22N2O3	1.23061e+07	1.14497e+07	2.20379e+07	289575	277702	253628	7.82674e+06	7.63871e+06	6.9367e+06
MW0156844	5	Ser-Lys-Met	Amino acids and derivatives	Amino acids and derivatives	C14H28N4O5S1	3.13092e+07	3.73313e+07	3.24003e+07	1.81796e+06	2.09522e+06	2.31746e+06	2.21165e+07	2.54357e+07	2.71224e+07
MW0146196	5	Asp-Lys-Thr-Glu	Amino acids and derivatives	Amino acids and derivatives	C19H33N5O10	13666.7	11320.8	9780.47	2541.6	1402.71	2345.56	9887.33	10046	10625.1
Lmrj001698	5	L-Seryl-L-Isoleucine	Amino acids and derivatives	Amino acids and derivatives	C9H18N2O4	3.03187e+06	2.56057e+06	2.79124e+06	40666.4	171596	200678	3.25697e+06	803013	3.19159e+06
MW0105460	5	Ala-Asp-Ser	Amino acids and derivatives	Amino acids and derivatives	C10H17N3O7	1.35251e+07	1.40139e+07	1.65076e+07	6.02668e+06	6.22564e+06	6.37537e+06	1.2332e+07	1.05984e+07	1.08309e+07
MW0108170	5	Met-Phe-Arg	Amino acids and derivatives	Amino acids and derivatives	C20H32N6O4S1	1.73793e+07	1.5501e+07	1.60596e+07	1.32312e+06	2.53211e+06	2.35957e+06	1.23941e+07	1.28475e+07	1.24721e+07
Lmrj002261	5	Cyclo(Val-Ala)	Amino acids and derivatives	Amino acids and derivatives	C8H14N2O2	477092	555309	402535	63545.4	57333.9	69259.6	224746	207149	189531
MW0109341	5	Pro-Tyr-Lys	Amino acids and derivatives	Amino acids and derivatives	C20H30N4O5	2.01799e+08	2.04009e+08	2.06338e+08	7.32811e+06	6.3552e+06	6.02864e+06	149975079	1.45278e+08	1.25389e+08
MW0108168	5	Met-Met-Lys	Amino acids and derivatives	Amino acids and derivatives	C16H32N4O4S2	1.27252e+07	1.1066e+07	1.49438e+07	469759	502180	312744	7.53762e+06	7.6821e+06	8.68834e+06
MW0144518	5	Ala-Asp-Phe-Asp	Amino acids and derivatives	Amino acids and derivatives	C20H26N4O9	882118	877254	788356	216180	189963	209592	353136	331878	353670
Zmdp002216	5	L-γ-Glutamyl-L-leucine	Amino acids and derivatives	Amino acids and derivatives	C11H20N2O5	4.39753e+07	3.68524e+07	3.58369e+07	2.55445e+06	2.6646e+06	4.07001e+06	2.21772e+07	4.45777e+07	2.79059e+07
MWS201442	5	Phe-Thr	Amino acids and derivatives	Amino acids and derivatives	C13H18N2O4	5.27112e+06	6.9315e+06	7.36391e+06	470061	552943	577947	5.60209e+06	4.10496e+06	4.03603e+06
MW0145857	5	Asn-Phe-His-Asp	Amino acids and derivatives	Amino acids and derivatives	C23H29N7O8	179345	117169	86984	37723.3	38710.4	34092.3	116443	25523.7	183268
MW0152293	5	Leu-Gln-Ile-Arg	Amino acids and derivatives	Amino acids and derivatives	C23H44N8O6	208414	306151	300937	15805.5	14461	21043.1	142189	102911	133417
pme3382	5	N-Acetyl-L-threonine	Amino acids and derivatives	Amino acids and derivatives	C6H11NO4	133634	127737	120601	49745.7	64985.9	72002.6	123479	118244	124909
MW0109137	5	Phe-Trp-Ala	Amino acids and derivatives	Amino acids and derivatives	C23H26N4O4	2.70178e+07	2.48525e+07	2.62528e+07	3.77551e+06	3.69448e+06	5.5065e+06	1.27573e+07	1.63934e+07	1.14154e+07
MW0106969	5	Glu-Lys	Amino acids and derivatives	Amino acids and derivatives	C11H21N3O5	2.44176e+07	2.34953e+07	1.81232e+07	7.54277e+06	7.7989e+06	7.85829e+06	1.68333e+07	1.88718e+07	1.93738e+07
mws0219	5	L-Aspartic Acid*	Amino acids and derivatives	Amino acids and derivatives	C4H7NO4	2.97077e+06	2.81042e+06	3.02846e+06	170673	187303	1.33267e+06	1.84343e+06	1.94184e+06	1.94094e+06
pme0122	5	N6-Acetyl-L-lysine	Amino acids and derivatives	Amino acids and derivatives	C8H16N2O3	1.32346e+06	1.69158e+06	1.77456e+06	332478	382694	316103	1.10025e+06	1.2418e+06	1.04443e+06
NK10251888	5	NG,NG-Dimethyl-L-arginine	Amino acids and derivatives	Amino acids and derivatives	C8H18N4O2	729408	631854	834397	268616	374443	303559	258703	865537	743277
pmb3042	5	Tricin-5-O-Glucoside	Flavonoids	Flavones	C23H24O12	1.15026e+06	1.26931e+06	1.14732e+06	189279	146150	207056	501032	513464	599090
Lmsn004797	5	3-Hydroxyphloretin-4'-O-glucoside	Flavonoids	Chalcones	C21H24O11	177387	190110	165359	71635.5	73804.6	74042.7	148795	178231	155601
pme0321	5	Kaempferol-7-O-rhamnoside	Flavonoids	Flavonols	C21H20O10	375478	398011	405255	158958	165079	177729	286934	268896	255754
MWSHY0013	5	3,4'-Dihydroxyflavone	Flavonoids	Flavones	C15H10O4	773162	778071	821986	283916	313395	285164	560136	565178	554107
pmb0592	5	Chrysoeriol-7-O-rutinoside-5-O-glucoside	Flavonoids	Flavones	C34H42O20	2.21862e+06	1.50514e+06	1.08064e+06	832570	412211	538916	1.57212e+06	1.86476e+06	1.10512e+06
Lmdp004267	5	Quercetin-3-O-(6''-O-p-Coumaroyl)glucoside	Flavonoids	Flavonols	C30H26O14	457225	368900	427191	199212	77562.1	149384	378822	280978	224689
MWSslk183	5	7,8-Dihydroxy-4-phenylcoumarin	Lignans and Coumarins	Coumarins	C15H10O4	920942	948908	926338	312493	345044	355571	630050	672724	612429
Hmln002355	5	5'-Methoxymatairesinoside	Lignans and Coumarins	Lignans	C27H34O12	212762	238144	227481	47375.1	89338.6	110339	129329	127861	155609
MWSmce689	5	Methyl linolenate	Lipids	Free fatty acids	C19H32O2	96859.1	95320.1	109999	46580.9	47600.6	54092.3	102598	95897.3	94084.2
Lmhp011562	5	1-α-Linolenoyl-glycerol	Lipids	Glycerol ester	C21H36O4	3.25085e+07	3.15891e+07	2.95221e+07	7.00074e+06	6.75438e+06	7.0871e+06	2.8007e+07	2.69615e+07	2.53699e+07
MWS2430	5	13-methylmyristic acid	Lipids	Free fatty acids	C15H30O2	459307	472595	477370	149367	148198	144089	407886	461906	445314
ML10195036	5	3-Dehydrosphinganine	Lipids	Sphingolipids	C18H37NO2	232959	274444	311383	84102.2	63321.8	69251	385279	184363	159731
mws5045	5	12-Hydroxydodecanoic acid	Lipids	Free fatty acids	C12H24O3	16915.6	20374.4	20713.9	11767.7	8692.14	7125.51	14710.1	17376.5	14221
pmb2221	5	4-Hydroxysphinganine	Lipids	Sphingolipids	C18H39NO3	1.34003e+07	1.34617e+07	1.50887e+07	4.76925e+06	4.61855e+06	5.02184e+06	1.08522e+07	1.13827e+07	1.18179e+07
Zmpn003368	5	13S-Hydroxy-9Z,11E,15Z-octadecatrienoic acid	Lipids	Free fatty acids	C18H30O3	1.09363e+06	1.04022e+06	1.06093e+06	489151	461381	429631	735154	695618	735775
mws0359	5	Pentadecanoic Acid	Lipids	Free fatty acids	C15H30O2	496269	486075	514997	199143	146263	176915	406967	472854	467267
MWS4354	5	N6-methyladenosine	Nucleotides and derivatives	Nucleotides and derivatives	C11H15N5O4	4.38301e+07	4.63977e+07	4.70141e+07	1.74051e+07	1.43499e+07	1.53183e+07	3.63643e+07	3.74586e+07	3.51628e+07
Wayn002083	5	N-(1-Deoxy-1-fructosyl)Phenylalanine	Nucleotides and derivatives	Nucleotides and derivatives	C15H21NO7	1.17271e+06	1.29562e+06	1.2573e+06	437899	436191	415278	1.11947e+06	1.13045e+06	1.24713e+06
Wayn001257	5	N-(1-Deoxy-1-fructosyl)Leucine	Nucleotides and derivatives	Nucleotides and derivatives	C12H23NO7	1.31172e+08	1.20664e+08	148227132	4.28152e+07	4.1598e+07	3.92894e+07	101520889	9.12075e+07	1.04641e+08
pmc0281	5	Ribosyladenosine	Nucleotides and derivatives	Nucleotides and derivatives	C15H21N5O8	2.36526e+06	2.42226e+06	2.49864e+06	1.11979e+06	1.09889e+06	1.04861e+06	2.20896e+06	2.03667e+06	2.17505e+06
mws0724	5	8-Hydroxyguanosine	Nucleotides and derivatives	Nucleotides and derivatives	C10H13N5O6	508089	394583	432837	154069	158727	159671	345638	380581	360624
pmb0374	5	2-Aminopurine	Nucleotides and derivatives	Nucleotides and derivatives	C5H5N5	4.31187e+07	4.35461e+07	3.83605e+07	1.79058e+07	1.78714e+07	1.61291e+07	3.52126e+07	3.55633e+07	4.05765e+07
Wayn002636	5	N-(1-Deoxy-1-fructosyl)Tryptophan	Nucleotides and derivatives	Nucleotides and derivatives	C17H22N2O7	2.24244e+07	2.17155e+07	2.144e+07	5.69907e+06	9.42407e+06	8.03881e+06	2.22384e+07	2.03727e+07	1.69949e+07
Lmcp002302	5	N6-(2-Hydroxyethyl)adenosine*	Nucleotides and derivatives	Nucleotides and derivatives	C12H17N5O5	3.48189e+06	3.19909e+06	3.16124e+06	349344	451301	373102	2.82672e+06	3.10553e+06	3.05055e+06
Hmhp001812	5	2'-O-Methyladenosine	Nucleotides and derivatives	Nucleotides and derivatives	C11H15N5O4	5.73894e+06	6.08952e+06	6.35221e+06	234036	250973	209361	4.66091e+06	4.8324e+06	4.84188e+06
Wayp001024	5	N-(1-Deoxy-1-fructosyl)Valine	Nucleotides and derivatives	Nucleotides and derivatives	C11H21NO7	3.29229e+07	3.44649e+07	2.57929e+07	1.18141e+07	1.05583e+07	1.16873e+07	2.6154e+07	3.07633e+07	2.84314e+07
pme3967	5	2-(Dimethylamino)guanosine*	Nucleotides and derivatives	Nucleotides and derivatives	C12H17N5O5	3.44608e+06	3.46096e+06	3.43663e+06	436656	348645	378209	2.79242e+06	2.88231e+06	3.01963e+06
pme0040	5	Adenine*	Nucleotides and derivatives	Nucleotides and derivatives	C5H5N5	7.1744e+07	6.89058e+07	6.98041e+07	1.9886e+07	1.82979e+07	1.93291e+07	6.22689e+07	6.92348e+07	6.70168e+07
pme0264	5	Thymidine	Nucleotides and derivatives	Nucleotides and derivatives	C10H14N2O5	752177	1.86552e+06	836054	178854	169623	154922	716209	793763	1.14076e+06
mws0248	5	Uridine	Nucleotides and derivatives	Nucleotides and derivatives	C9H12N2O6	1.86576e+07	1.76369e+07	2.0385e+07	6.60476e+06	7.02492e+06	7.65083e+06	1.53802e+07	1.37595e+07	2.01671e+07
mws0255	5	Cytosine	Nucleotides and derivatives	Nucleotides and derivatives	C4H5N3O	4.28577e+07	5.22364e+07	5.84214e+07	9.30042e+06	6.03883e+06	5.99903e+06	4.25306e+07	4.50493e+07	4.3268e+07
pme3732	5	Cytidine	Nucleotides and derivatives	Nucleotides and derivatives	C9H13N3O5	1.16069e+07	1.09696e+07	7.01156e+06	2.79492e+06	2.20417e+06	1.96469e+06	9.66642e+06	9.50476e+06	8.36852e+06
mws0668	5	Xanthosine	Nucleotides and derivatives	Nucleotides and derivatives	C10H12N4O6	2.24317e+07	2.57537e+07	2.0437e+07	1.04797e+07	9.33376e+06	1.03047e+07	2.06515e+07	1.73976e+07	1.68698e+07
mws0872	5	1-Methyladenosine	Nucleotides and derivatives	Nucleotides and derivatives	C11H15N5O4	96042	80147	80987.5	9	9	9	77996.6	57978.9	95523.5
pme2801	5	7-Methylxanthine	Nucleotides and derivatives	Nucleotides and derivatives	C6H6N4O2	350885	489390	509187	97513.4	122292	159481	440963	353956	369151
pme0166	5	1-Methylxanthine	Nucleotides and derivatives	Nucleotides and derivatives	C6H6N4O2	101944	82803.4	90652.6	40300.8	18658.4	35181.2	87008.8	76344.4	87497
MWS0274	5	DL-3-Phenyllactic acid	Organic acids	Organic acids	C9H10O3	815339	715216	640915	392472	332759	356706	723092	634920	647361
pme0278	5	2,6-Diaminooimelic acid	Organic acids	Organic acids	C7H14N2O4	1.05546e+06	2.23873e+06	2.3096e+06	154048	187835	194220	2.66027e+06	874256	857918
pme0266	5	Sebacic acid	Organic acids	Organic acids	C10H18O4	7073.32	9086.53	12044.6	3169.97	2900.38	3860.88	6637.22	9384.92	7841.37
MWS1882	5	Iminodiacetic acid*	Organic acids	Organic acids	C4H7NO4	2.97077e+06	2.81042e+06	3.02846e+06	170673	187303	1.33267e+06	1.84343e+06	1.94184e+06	1.94094e+06
Zmdn004719	5	2-(2'-hydroxypropyl)-5-methyl-7-hydroxychromone	Others	Chromone	C13H14O4	2.32061e+06	2.16202e+06	2.13079e+06	364731	328320	370251	1.07163e+06	1.10176e+06	1.06398e+06
zjbp110804	5	6,7-dimethoxy-2-[2-(4'-hydroxy-3'-methoxyphenyl)ethyl]chromone	Others	Chromone	C20H20O6	164094	137362	151451	26793.9	25988.5	20906.5	80860.1	94304.5	60952.9
pme0490	5	Nicotinic acid (Vitamin B3)	Others	Vitamin	C6H5NO2	8.61503e+06	8.37718e+06	2.44312e+07	1.87185e+06	1.7258e+06	2.08703e+06	1.02833e+07	1.15942e+07	9.51383e+06
pme2596	5	4-Pyridoxic acid	Others	Vitamin	C8H9NO4	142846	138851	148874	73456.1	50230.8	66922.2	113120	67871.6	153314
MWSmce658	5	Noreugenin; 5,7-Dihydroxy-2-Methylchromone	Others	Chromone	C10H8O4	30394.5	33460.4	37183.1	2195.65	8124.83	3853.8	26681.4	32265.4	35374.5
pmn001319	5	1-O-Feruloyl-3-O-p-Coumaroylglycerol	Phenolic acids	Phenolic acids	C22H22O8	28143.7	24938.7	23972.8	5319.15	4647.53	6348.77	21213.7	18179.3	16389
MWSmce501	5	Protocatechuic Acid Methyl Ester	Phenolic acids	Phenolic acids	C8H8O4	453530	405401	424997	105623	136876	104415	420031	383487	422035
pme0428	5	3,4,5-Trimethoxycinnamic acid	Phenolic acids	Phenolic acids	C12H14O5	25346.3	31874.6	29025.7	10080.7	17920.1	12378.1	21823.7	22318.7	24063.8
Lmhn001580	5	Sinapoyltartaric acid	Phenolic acids	Phenolic acids	C15H16O10	245752	236805	220930	68213.5	65279.8	78266.2	169475	103174	76689.8
Hmbn002692	5	6'-O-Feruloyl-D-sucrose	Phenolic acids	Phenolic acids	C22H30O14	337265	379159	371288	41789.2	40210.7	62101.7	222338	168752	211705
Smnp002269	5	Aloesol	Phenolic acids	Phenolic acids	C13H14O4	8.5251e+06	8.65669e+06	6.81825e+06	1.14101e+06	1.15905e+06	1.3575e+06	3.80141e+06	3.72432e+06	4.17051e+06
pmn001468	5	Sibiricose A3	Phenolic acids	Phenolic acids	C19H26O13	828700	845506	865289	169257	137026	161899	415724	434212	442092
Hmbn005456	5	1-O-Caffeoyl-3-O-p-coumaroylglycerol	Phenolic acids	Phenolic acids	C21H20O8	59500.6	50848	56628	8822.02	25949	24589.4	41060.5	46225.5	40784.2
Hmcn006267	5	2,6-Dimethoxybenzoic acid	Phenolic acids	Phenolic acids	C9H10O4	92685.1	90942	82159.2	27234.8	22653	39888.4	82700.9	74817.1	66331.8
Zbjp002910	5	1,7-bis(4-hydroxy-3-methoxyphenyl)hept-6-ene-3-one	Phenolic acids	Phenolic acids	C21H24O5	191494	142811	177300	79111.7	88067.7	58276.8	154735	145779	163867
MWSslk066	5	3-Hydroxy-4-methoxybenzoic acid; Isovanillic Acid	Phenolic acids	Phenolic acids	C8H8O4	648022	443431	478481	218223	168433	253597	588313	490711	334812
Lmsn003628	5	6'-O-Sinapoylsucrose	Phenolic acids	Phenolic acids	C23H32O15	57573.6	75952.6	45660.1	7787.26	27592.9	9582.77	41570.4	45117.3	69253.8
Lmhn003074	5	Feruloylmalic acid	Phenolic acids	Phenolic acids	C14H14O8	70881.6	88999	55940.8	40444.6	35214	32098.8	43501.3	50382	38155.7
mws0467	5	3-(4-Hydroxyphenyl)-propionic acid	Phenolic acids	Phenolic acids	C9H10O3	1.31442e+06	968885	1.06464e+06	526754	493297	462388	984989	989919	931198
Zmhn002227	5	4-O-Glucosyl-sinapate	Phenolic acids	Phenolic acids	C17H22O10	548711	562341	484151	255086	199431	263687	492937	476041	518054
mws0028	5	Vanillic acid	Phenolic acids	Phenolic acids	C8H8O4	1.11896e+06	1.12141e+06	1.07679e+06	338962	341412	340302	800748	804931	927333
Hmhn006740	5	Kwanzoquinone A	Quinones	Anthraquinone	C18H14O5	1.73542e+06	1.69257e+06	1.69392e+06	714544	681244	703454	951015	944916	999215
Zbqn006094	5	Pseudopurpurin(1,2,4-trihydroxy-3-carboxyanthraquinone)	Quinones	Anthraquinone	C15H8O7	4.48225e+06	1.55336e+06	4.19531e+06	637544	748602	348415	3.21597e+06	2.07165e+06	2.42243e+06
Lmsn102501	5	Rheic Acid	Quinones	Anthraquinone	C15H8O6	9.20497e+06	9.24529e+06	8.71295e+06	1.4983e+06	1.29899e+06	1.47112e+06	8.09066e+06	8.53954e+06	8.27521e+06
MW0156688	6	Ser-Asp-Thr-Glu	Amino acids and derivatives	Amino acids and derivatives	C16H26N4O11	2.77394e+06	2.80437e+06	3.0006e+06	5.64334e+06	5.53482e+06	5.76607e+06	8.7313e+06	9.29943e+06	9.83613e+06
MW0152957	6	Lys-Glu-His	Amino acids and derivatives	Amino acids and derivatives	C17H28N6O6	2.17733e+07	2.15563e+07	2.12813e+07	4.44399e+07	4.48332e+07	4.5023e+07	6.99748e+07	7.60766e+07	7.28656e+07
MW0144830	6	H-Beta-Ala-Leu-OH	Amino acids and derivatives	Amino acids and derivatives	C9H18N2O3	1.2334e+06	1.43914e+06	1.17347e+06	1.37577e+06	1.29669e+06	1.04027e+06	3.39613e+06	3.01432e+06	3.83798e+06
MW0158648	6	Tyr-Tyr-Gln	Amino acids and derivatives	Amino acids and derivatives	C23H28N4O7	1.2503e+07	1.22758e+07	1.38983e+07	1.60812e+07	1.79822e+07	1.50284e+07	3.01701e+07	3.36914e+07	3.59483e+07
MW0109935	6	Threoninyl-Isoleucine	Amino acids and derivatives	Amino acids and derivatives	C10H20N2O4	1.27415e+07	1.26349e+07	1.4729e+07	3.09495e+07	2.42892e+07	2.58286e+07	7.18682e+07	7.52236e+07	7.61537e+07
MW0109388	6	Prolylhydroxyproline	Amino acids and derivatives	Amino acids and derivatives	C10H16N2O4	9.54247e+06	9.81235e+06	9.50741e+06	1.19303e+07	1.32422e+07	1.16406e+07	9.20615e+07	9.54727e+07	9.02812e+07
MW0149739	6	Gln-Leu-Glu-Lys	Amino acids and derivatives	Amino acids and derivatives	C22H40N6O8	129835	152187	110791	88320.6	101152	108780	2.13163e+06	1.73848e+06	2.07652e+06
MW0109848	6	Thr-Ala	Amino acids and derivatives	Amino acids and derivatives	C7H14N2O4	2.06527e+06	2.0994e+06	2.16452e+06	1.4752e+06	1.55499e+06	1.62136e+06	1.97851e+07	1.96391e+07	1.7731e+07
MW0156712	6	Ser-Gln-Leu-Lys	Amino acids and derivatives	Amino acids and derivatives	C20H38N6O7	361010	355117	391258	757847	775869	857759	959326	1.02354e+06	962013
MW0158456	6	Tyr-Glu-Gln-Asp	Amino acids and derivatives	Amino acids and derivatives	C23H31N5O11	234989	259179	240420	558800	473322	563055	850622	871602	879979
mws4134	6	Oxiglutatione	Amino acids and derivatives	Amino acids and derivatives	C20H32N6O12S2	34503.4	63758.4	48936.9	76273.5	66878	68931.7	128771	87806.4	109050
Zmzp000145	6	Trimethyllysine	Amino acids and derivatives	Amino acids and derivatives	C9H20N2O2	1.15154e+06	806131	775515	2.08889e+06	2.19609e+06	1.63285e+06	4.81773e+06	2.65808e+06	2.39769e+06
pmb0618	6	Hesperetin-8-C-glucoside-3'-O-glucoside	Flavonoids	Flavonols	C28H34O16	1.49362e+06	2.62888e+06	1.85525e+06	5.66798e+06	3.41639e+06	4.35945e+06	4.34391e+06	6.43703e+06	4.27791e+06
Zmhp002640	6	6-Hydroxykaempferol-3-O-Rutinoside-6-O-glucoside*	Flavonoids	Flavonols	C33H40O21	774811	521376	338058	1.07605e+06	543610	2.82523e+06	988341	2.64535e+06	1.57531e+06
Hmjp003248	6	Luteolin-7-O-(6''-malonyl)glucuronide-5-O-rhamnoside	Flavonoids	Flavones	C30H30O19	35328.2	93965.3	119889	162439	90932.9	52119	211780	197387	166093
MWSHY0124	6	Pinocembrin (Dihydrochrysin)	Flavonoids	Flavanones	C15H12O4	33687	51018.4	44843.6	88890.6	100137	80340.9	144672	146803	154522
mws4108	6	1-Methoxyphaseollin	Lignans and Coumarins	Coumarins	C21H20O5	154160	174549	163391	183193	166497	189985	416161	437583	458976
Lbhp011920	6	Scopoletin 7-O-β-D-Sophoroside	Lignans and Coumarins	Coumarins	C22H28O14	4.99886e+06	4.47737e+06	4.72203e+06	1.73566e+07	1.70555e+07	1.79783e+07	2.376e+07	2.50806e+07	2.55929e+07
Lmjp003090	6	Isofraxidin-7-O-glucoside	Lignans and Coumarins	Coumarins	C17H20O10	434189	264317	460693	397357	595677	310092	1.24209e+06	737233	690043
MWSmce024	6	Scopoletin-7-O-glucoside (Scopolin)	Lignans and Coumarins	Coumarins	C16H18O9	1.61987e+07	1.49301e+07	1.62229e+07	3.45226e+07	3.22299e+07	2.96636e+07	7.85218e+07	7.64722e+07	7.84721e+07
Lmyn006221	6	Gingerglycolipid C	Lipids	Glycerol ester	C33H60O14	59656.7	58808.4	54473.3	80616.9	102896	118626	159516	157635	132377
pmb0296	6	1-Oleoyl-Sn-Glycerol	Lipids	Glycerol ester	C21H40O4	102085	99348.1	52755.8	119627	120583	120868	267841	182023	242712
Lmyn006011	6	Gingerglycolipid B	Lipids	Glycerol ester	C33H58O14	696864	715484	623431	848089	975789	975228	3.20085e+06	2.25926e+06	2.54066e+06
Wagn011658	6	1-Palmitoyl-Sn-Glycerol 3-O-Diglucoside	Lipids	Glycerol ester	C31H58O14	193614	202525	156084	195696	223712	179838	943967	1.38908e+06	1.00206e+06
Wagn012030	6	2-Palmitoyl-Sn-Glycerol 3-O-Diglucoside	Lipids	Glycerol ester	C31H58O14	1.08819e+06	992497	1.31801e+06	1.37378e+06	2.0185e+06	1.58631e+06	3.6454e+06	4.05042e+06	3.74945e+06
Lmyn005812	6	Gingerglycolipid A	Lipids	Glycerol ester	C33H56O14	4.73337e+06	3.75844e+06	4.84414e+06	6.90331e+06	7.78822e+06	8.03419e+06	1.69192e+07	1.76014e+07	1.8686e+07
pmn001606	6	Eicosenoic acid	Lipids	Free fatty acids	C20H38O2	1.05621e+07	8.48024e+06	1.01513e+07	1.16064e+07	12102266	1.2215e+07	3.0752e+07	3.26022e+07	3.06718e+07
Zahn007680	6	3.4-Methylendioxycinnamalaceton	Others	Others	C13H12O3	6623.06	9343.45	8675.72	11592.9	11202.2	12413.6	23578.6	14988.5	18409.1
Zmzn000079	6	D-Erythrose-4-phosphate	Others	Saccharides	C4H9O7P	550981	481713	493060	801445	801826	726063	1.34615e+06	1.1453e+06	1.4835e+06
Zmhn002508	6	4-p-Cumaroyl-rhamnosyl-(1→6)-D-glucose	Phenolic acids	Phenolic acids	C21H28O12	4.34667e+06	4.62899e+06	4.34398e+06	6.61456e+06	6.81522e+06	6.7877e+06	1.30626e+07	1.28362e+07	1.35262e+07
pmb3317	6	Quinacyl syringic acid	Phenolic acids	Phenolic acids	C16H20O10	349174	346756	391643	527994	581013	551444	874928	814588	901642
Wmzn002116	6	3,5-Dicaffeoylquinic acid	Phenolic acids	Phenolic acids	C25H24O12	2.70969e+06	2.71359e+06	2.66783e+06	8.34293e+06	8.26021e+06	8.42206e+06	1.52204e+07	1.48069e+07	1.45708e+07
Lmrn001951	6	(S)-2-Hydroxy-3-(4-Hydroxyphenyl)Propanoic Acid	Phenolic acids	Phenolic acids	C9H10O4	211098	202445	203037	199790	209037	178924	595350	598521	604440
pmp000086	6	1-Feruloyl-sn-glycerol	Phenolic acids	Phenolic acids	C13H16O6	9	9	9	9	9	9	92651.4	63016	116029
mws0182	6	4-Hydroxyphenylacetic acid	Phenolic acids	Phenolic acids	C8H8O3	70786.8	71965.8	80260	69863.9	115845	72532.8	164231	189690	230477
mws0011	6	Syringin	Phenolic acids	Phenolic acids	C17H24O9	168594	134303	172884	218925	195875	199321	235417	661431	682846
mws0853	6	Sinapyl alcohol*	Phenolic acids	Phenolic acids	C11H14O4	33303.3	38404.2	27385.8	37619.7	42082.7	30311.5	74043.6	69489.7	66654.3
MWS5206	6	4-Hydroxyphenyllactic Acid*	Phenolic acids	Phenolic acids	C9H10O4	171502	155769	139466	163913	179491	183128	470948	484990	440944
mws1024	6	p-Coumaraldehyde	Phenolic acids	Phenolic acids	C9H8O2	15756.7	16468.2	9426.73	14971.6	13640.4	12121.3	32956.5	36497.4	25775.9
mws1584	6	1,3-O-Dicaffeoylquinic Acid (Cynarin)	Phenolic acids	Phenolic acids	C25H24O12	244734	238910	257374	659483	601932	586847	1.01119e+06	1.0181e+06	1.05205e+06
Zbln003752	6	2,,7-di-O-β-D-glucose-4-methoxy-9,10-dihydrophenanthrene	Quinones	PhenAnthraquinones	C27H34O11	148622	146039	144530	250832	243180	247466	344257	301337	308061
Zmdn006929	6	Aloe-Emodin-9-Anthrone	Quinones	Anthraquinone	C15H12O4	33534	34414.2	43564.7	66541.7	64183.1	67270.1	110327	116917	117922
Zaxn006988	6	Isopimaric acid*	Terpenoids	Ditepenoids	C20H30O2	905376	950382	1.01525e+06	556968	2.37946e+06	573575	2.66124e+06	2.38719e+06	2.31017e+06
Wbmn009702	6	2,3,23-Trihydroxyurs-12-en-28-oic acid	Terpenoids	Triterpene	C30H48O5	74133.8	59775.8	105243	54250.2	157250	21275	740864	572671	430114
Lmbn014696	6	Pimaric acid*	Terpenoids	Ditepenoids	C20H30O2	905376	950382	1.01525e+06	556968	2.37946e+06	573575	2.66124e+06	2.38719e+06	2.31017e+06
MWSslk208	6	Kaurenoic Acid	Terpenoids	Ditepenoids	C20H30O2	884672	865351	902805	552339	2.20217e+06	570659	2.54043e+06	2.41027e+06	2.61685e+06
Qmgp102003	7	O-Acetyljervine	Alkaloids	Steroid alkaloids	C29H41NO4	6.86523e+06	7.45128e+06	8.18558e+06	2.38258e+07	2.38192e+07	1.97673e+07	9.10716e+06	9.62315e+06	9.72854e+06
Lmyp003387	7	2-Oxo-3,4-dihydro-1H-quinoline-3-carboxylic acid	Alkaloids	Quinoline alkaloids	C10H9NO3	3.56324e+06	3.19424e+06	3.52223e+06	7.23853e+06	6.87027e+06	7.72765e+06	5.02273e+06	5.12769e+06	5.21714e+06
pme1002	7	L-Tyramine	Alkaloids	Alkaloids	C8H11NO	158501	167761	148236	349154	377388	363018	104381	103362	104050
pmb1754	7	O-Phosphocholine	Alkaloids	Alkaloids	C5H15NO4P+	1.1878e+06	1.27712e+06	1.52213e+06	6.08322e+06	6.30814e+06	6.48736e+06	2.41792e+06	2.72826e+06	2.51712e+06
pme1137	7	6-Hydroxynicotinic acid	Alkaloids	Pyridine alkaloids	C6H5NO3	836309	722428	877428	1.51577e+06	1.47479e+06	1.75409e+06	611923	720227	653826
MW0120974	7	5,6-Dihydroxyindole-2-carboxylic acid	Alkaloids	Plumerane	C9H7NO4	5.50315e+06	5.93199e+06	5.80611e+06	1.99146e+07	2.15839e+07	2.053e+07	3.04617e+06	2.98096e+06	2.83734e+06
Lmgp001898	7	4,6-Dihydroxyquinoline	Alkaloids	Quinoline alkaloids	C9H7NO2	1.13369e+06	759732	978114	1.84573e+06	1.87092e+06	1.86226e+06	898609	941945	644935
MW0117152	7	1-Hydroxyisoquinoline	Alkaloids	Alkaloids	C9H7NO	4.71567e+06	6.2429e+06	6.36169e+06	9.77342e+06	1.02073e+07	1.30299e+07	4.92759e+06	4.72743e+06	4.13022e+06
MW0155258	7	Phe-Leu-Trp	Amino acids and derivatives	Amino acids and derivatives	C26H32N4O4	7.55551e+06	8.09925e+06	7.81492e+06	1.92862e+07	2.00292e+07	1.9785e+07	7.92844e+06	8.50244e+06	8.39289e+06
MW0145410	7	Arg-Leu-Asn-Asp-Phe	Amino acids and derivatives	Amino acids and derivatives	C29H45N9O9	259494	140627	271561	739998	555030	769167	449515	285813	396827
MW0146256	7	Asp-Ser-Glu-Asp	Amino acids and derivatives	Amino acids and derivatives	C16H24N4O12	1.76631e+06	1.82906e+06	1.75777e+06	6.09566e+06	5.92213e+06	5.9734e+06	1.66746e+06	1.52008e+06	1.62443e+06
MW0158610	7	Tyr-Ser-Phe-Val-Phe	Amino acids and derivatives	Amino acids and derivatives	C35H43N5O8	2.32682e+07	1.42278e+07	2.00795e+07	5.56348e+07	4.05801e+07	5.07983e+07	2.90032e+07	2.72377e+07	1.57295e+07
MW0151470	7	Ile-Ile-Glu-Glu-Val	Amino acids and derivatives	Amino acids and derivatives	C27H47N5O10	1.00488e+06	920720	993150	2.19761e+06	2.12303e+06	2.06372e+06	721566	817818	785532
MW0155408	7	Phe-Val-His-Arg	Amino acids and derivatives	Amino acids and derivatives	C26H39N9O5	336589	303593	342645	1.4336e+06	1.55207e+06	1.58995e+06	255824	254040	308568
MW0158095	7	Trp-Arg-Gln	Amino acids and derivatives	Amino acids and derivatives	C22H32N8O5	62290.7	56082.5	65105.2	119082	115597	107072	46898.9	47981.9	51051.8
MW0151387	7	Ile-Cys-Phe-Arg	Amino acids and derivatives	Amino acids and derivatives	C24H39N7O5S	163766	159811	155596	1.00841e+06	694768	693929	253307	237935	253593
MW0151597	7	Ile-Thr-His-Asp	Amino acids and derivatives	Amino acids and derivatives	C20H32N6O8	1.23804e+06	1.40867e+06	1.32045e+06	3.72817e+06	3.38969e+06	3.44974e+06	707630	610776	713795
MW0149626	7	Gln-Arg-Leu-Arg	Amino acids and derivatives	Amino acids and derivatives	C23H45N11O6	5.4626e+06	4.31108e+06	5.95266e+06	2.36878e+07	2.3464e+07	2.56452e+07	8.74918e+06	9.60859e+06	8.68805e+06
MW0154289	7	Nap-Met-OH	Amino acids and derivatives	Amino acids and derivatives	C23H22N2O6S	318623	286256	317014	4.11831e+06	4.48014e+06	4.69831e+06	102309	102411	86216.6
MW0152295	7	Leu-Gln-Lys-Ser-Leu	Amino acids and derivatives	Amino acids and derivatives	C26H49N7O8	506169	443303	478592	1.1974e+06	1.18505e+06	1.27859e+06	393056	384640	395007
MW0156875	7	Ser-Phe-Ile-Asp	Amino acids and derivatives	Amino acids and derivatives	C22H32N4O8	1.98978e+06	1.87252e+06	2.13862e+06	5.75897e+06	5.09597e+06	5.64599e+06	1.88033e+06	1.72841e+06	1.81473e+06
MW0145889	7	Asn-Ser-Lys-Ile-Val	Amino acids and derivatives	Amino acids and derivatives	C24H45N7O8	1.23449e+06	1.20647e+06	1.11308e+06	6.66985e+06	5.96215e+06	6.68082e+06	997139	969962	999719
MW0155333	7	Phe-Ser-Leu-Phe-Asp	Amino acids and derivatives	Amino acids and derivatives	C31H41N5O9	173020	179441	139733	452658	470038	479877	129693	114254	98714.9
MW0158979	7	Val-Glu-Arg-Gln-Val	Amino acids and derivatives	Amino acids and derivatives	C26H47N9O9	196450	246430	278293	630422	534204	614386	282462	289703	306760
MW0157549	7	Thr-Arg-Gly-Glu-Val	Amino acids and derivatives	Amino acids and derivatives	C22H40N8O9	133454	119492	119994	939005	798419	920073	146992	106128	136445
MW0169576	7	N-pentadecanoyl-L-Homoserine lactone	Amino acids and derivatives	Amino acids and derivatives	C19H35NO3	16303.7	18401.5	15094.3	57396.9	61351.9	62630.3	20382	20193.1	20025.7
MW0150193	7	Glu-Tyr-Ile-Glu	Amino acids and derivatives	Amino acids and derivatives	C25H36N4O10	101635	100307	107284	389925	354492	379416	150976	154626	140244
MW0158878	7	Val-Ala-Phe-Asp	Amino acids and derivatives	Amino acids and derivatives	C21H30N4O7	127711	122846	114987	1.22357e+06	968742	970870	143030	170146	170872
MW0145437	7	Arg-Lys-His	Amino acids and derivatives	Amino acids and derivatives	C18H33N9O4	3.19631e+06	2.85376e+06	3.06557e+06	5.93726e+06	6.61513e+06	6.79645e+06	3.25522e+06	3.51618e+06	3.32079e+06
MW0156916	7	Ser-Ser-Val-Gln-Glu	Amino acids and derivatives	Amino acids and derivatives	C21H36N6O11	52429.6	62078.8	52143.6	284647	241993	234068	14484.3	16783.1	13268.4
MW0110295	7	Tyrosyl-tryptophan	Amino acids and derivatives	Amino acids and derivatives	C20H21N3O4	1.62984e+07	1.72085e+07	1.87129e+07	6.8774e+07	6.37744e+07	6.00466e+07	6.28541e+06	6.09194e+06	6.07469e+06
MW0145529	7	Arg-Trp-His	Amino acids and derivatives	Amino acids and derivatives	C23H31N9O4	4.25488e+06	5.18236e+06	4.61439e+06	1.02767e+07	1.09777e+07	1.06306e+07	4.26842e+06	3.98845e+06	3.83927e+06
MW0155339	7	Phe-Ser-Trp	Amino acids and derivatives	Amino acids and derivatives	C23H26N4O5	759271	854177	334259	1.26115e+06	1.28386e+06	1.2052e+06	511219	601833	657067
MW0150008	7	Glu-Gly-Gln-Arg-Val	Amino acids and derivatives	Amino acids and derivatives	C23H41N9O9	3.86269e+06	3.81091e+06	3.86963e+06	1.06763e+07	1.20433e+07	1.14202e+07	7.43314e+06	6.73773e+06	8.31013e+06
MW0158372	7	Tyr-Arg-Gln-Arg	Amino acids and derivatives	Amino acids and derivatives	C26H43N11O7	1.41151e+07	1.20735e+07	1.17253e+07	2.94661e+07	2.90498e+07	1.99295e+07	2.03618e+07	1.68819e+07	1.93026e+07
MW0158526	7	Tyr-Leu-Pro-Ala-Val	Amino acids and derivatives	Amino acids and derivatives	C28H43N5O7	783595	779810	775282	2.04633e+06	2.07071e+06	2.06547e+06	1.12006e+06	1.06621e+06	1.13388e+06
MW0157725	7	Thr-Lys-Gln-Lys	Amino acids and derivatives	Amino acids and derivatives	C21H41N7O7	600336	610648	590967	2.20772e+06	2.30379e+06	2.288e+06	408146	400055	383039
MW0156042	7	Pro-Val-Ala-Glu-Val	Amino acids and derivatives	Amino acids and derivatives	C23H39N5O8	1.48362e+06	1.47092e+06	1.60738e+06	8.10459e+06	6.81612e+06	8.22769e+06	1.47082e+06	1.32852e+06	1.20911e+06
MW0151043	7	His-Phe-Glu-Asp	Amino acids and derivatives	Amino acids and derivatives	C24H30N6O9	134140	140033	277763	719873	751516	778551	201987	222496	83872.8
MW0158096	7	Trp-Arg-His	Amino acids and derivatives	Amino acids and derivatives	C23H31N9O4	7.74729e+06	6.86506e+06	7.74934e+06	2.89407e+07	2.67594e+07	2.92945e+07	7.27334e+06	7.2119e+06	7.19614e+06
MW0145533	7	Arg-Trp-Tyr	Amino acids and derivatives	Amino acids and derivatives	C26H33N7O5	368842	519613	443515	1.95846e+06	1.87867e+06	2.16874e+06	485446	568086	453124
MW0108146	7	Met-Asp-Arg	Amino acids and derivatives	Amino acids and derivatives	C15H28N6O6S1	4.5134e+07	4.38283e+07	4.62557e+07	1.94717e+08	1.85175e+08	2.01482e+08	6.68336e+07	5.99975e+07	6.73196e+07
MW0145743	7	Asn-Glu-Phe-Lys	Amino acids and derivatives	Amino acids and derivatives	C24H36N6O8	40317.2	38348.7	43410.6	231858	227114	204720	17857.3	20939.8	21560.8
MW0105936	7	Asp-Val	Amino acids and derivatives	Amino acids and derivatives	C9H16N2O5	1.39898e+06	1.33837e+06	1.53812e+06	4.32325e+06	4.63485e+06	4.41163e+06	637891	660400	577322
MW0157592	7	Thr-Asp-Phe-Glu	Amino acids and derivatives	Amino acids and derivatives	C22H30N4O10	10825.9	11092	11186.3	65150.7	63863.5	65729.4	11176.3	9020.97	9126.44
MW0159026	7	Val-His-Leu-Asp	Amino acids and derivatives	Amino acids and derivatives	C21H34N6O7	323210	238184	259136	590830	607004	648206	265208	241872	319105
MW0146273	7	Asp-Thr-Gly-Thr-Ile	Amino acids and derivatives	Amino acids and derivatives	C20H35N5O10	238328	170748	195564	1.25853e+06	1.15159e+06	1.31266e+06	193146	216354	187845
MW0155169	7	Phe-Gln-Thr-Lys	Amino acids and derivatives	Amino acids and derivatives	C24H38N6O7	36470.9	36240.8	32585.5	188245	182263	188878	19062.1	15810.5	14869.7
MW0155760	7	Pro-Ala-Asp-Lys-Thr	Amino acids and derivatives	Amino acids and derivatives	C22H38N6O9	37549.3	39204.9	40541.9	144774	141245	139441	54130.9	55046.9	53609.3
MW0146107	7	Asp-Glu-Thr-Asp	Amino acids and derivatives	Amino acids and derivatives	C17H26N4O12	585459	498064	720214	1.9045e+06	2.06799e+06	2.25924e+06	438529	389206	268983
MW0156786	7	Ser-His-Val-Lys	Amino acids and derivatives	Amino acids and derivatives	C20H35N7O6	4.27932e+06	4.53914e+06	4.85878e+06	1.14192e+07	1.07141e+07	1.37096e+07	7.96162e+06	3.92901e+06	3.83073e+06
MW0153535	7	Met-Gln-His	Amino acids and derivatives	Amino acids and derivatives	C16H26N6O5S1	2.56624e+06	2.60555e+06	2.78557e+06	1.24999e+07	1.17431e+07	1.49489e+07	586892	280636	571526
MW0152340	7	Leu-Gly-Asp-Val-Ile	Amino acids and derivatives	Amino acids and derivatives	C23H41N5O8	2.26069e+06	2.25982e+06	2.05922e+06	6.01256e+06	8.35101e+06	7.53383e+06	7.32883e+06	7.04106e+06	2.13323e+06
MW0152206	7	Leu-Ala-Pro-Leu-Glu	Amino acids and derivatives	Amino acids and derivatives	C25H43N5O8	603227	551855	376371	1.43476e+06	1.80353e+06	1.89633e+06	624653	384606	487053
MW0151538	7	Ile-Phe-Asp-Arg-Asn	Amino acids and derivatives	Amino acids and derivatives	C29H45N9O9	4.97575e+06	4.06837e+06	6.44767e+06	1.05557e+07	1.07598e+07	9.46268e+06	5.09268e+06	4.49744e+06	4.86529e+06
MW0155126	7	Phe-Asp-Glu-Phe-Leu	Amino acids and derivatives	Amino acids and derivatives	C33H43N5O10	20224.7	25504.2	20544.4	35127.2	64514.9	41794.9	20325	18119.3	25420.9
MW0146143	7	Asp-Ile-Gln-Leu-Arg	Amino acids and derivatives	Amino acids and derivatives	C27H49N9O9	2.83217e+06	3.51405e+06	3.3914e+06	5.2378e+06	7.09096e+06	7.17414e+06	7.19032e+06	3.88317e+06	5.70699e+06
MW0152867	7	Lys-Arg-His-Asp	Amino acids and derivatives	Amino acids and derivatives	C22H38N10O7	194116	209085	216618	633950	622657	558696	150159	144626	136972
MW0145499	7	Arg-Ser-Lys-Arg	Amino acids and derivatives	Amino acids and derivatives	C21H43N11O6	4.49829e+06	3.98026e+06	3.83661e+06	9.27338e+06	9.92014e+06	1.01886e+07	5.15426e+06	5.46581e+06	5.6429e+06
MW0157688	7	Thr-Ile-Lys-Glu	Amino acids and derivatives	Amino acids and derivatives	C21H39N5O8	708458	734128	753789	2.25111e+06	2.10253e+06	2.0728e+06	888017	614506	792645
MW0153003	7	Lys-Ile-Asn-Glu	Amino acids and derivatives	Amino acids and derivatives	C21H38N6O8	302820	356532	394477	922997	919090	724735	675249	634475	658170
MW0155266	7	Phe-Lys-Asp-Lys	Amino acids and derivatives	Amino acids and derivatives	C25H40N6O7	40417.4	45447.1	43976.7	96962.8	90937.5	100051	50455.3	51967.4	50771.9
MW0152976	7	Lys-Gly-His	Amino acids and derivatives	Amino acids and derivatives	C14H24N6O4	1.27534e+07	1.10608e+07	1.12867e+07	6.00434e+07	5.2465e+07	5.53447e+07	1.70028e+07	1.70504e+07	1.73764e+07
MW0146172	7	Asp-Leu-His-Ala-His	Amino acids and derivatives	Amino acids and derivatives	C25H37N9O8	16414.1	15171.1	15201.5	36192.4	47304.4	31731.7	4678.22	7536.78	13184.8
MW0155398	7	Phe-Tyr-Val-Lys	Amino acids and derivatives	Amino acids and derivatives	C29H41N5O6	578240	468062	451527	1.70518e+06	1.48e+06	1.56587e+06	446314	478638	465018
MW0156019	7	Pro-Trp-Trp	Amino acids and derivatives	Amino acids and derivatives	C27H29N5O4	2.62312e+07	1.5039e+07	2.42199e+07	1.50977e+08	1.10938e+08	1.10787e+08	9.01708e+06	9.38568e+06	8.80969e+06
MW0159215	7	Val-Tyr-Glu-Lys	Amino acids and derivatives	Amino acids and derivatives	C25H39N5O8	2.54472e+06	2.4308e+06	2.03857e+06	5.42257e+06	5.18061e+06	3.57746e+06	1.96501e+06	1.66476e+06	3.57796e+06
pme2074	7	Jasmonoyl-L-Isoleucine	Amino acids and derivatives	Amino acids and derivatives	C18H29NO4	147289	134970	123622	330739	362311	338760	191273	183962	189272
MW0112757	7	3-Benzoyl-6-phenyl-pyran-2,4-dione	Benzene and substituted derivatives	Benzene and substituted derivatives	C18H12O4	152863	169046	159820	641649	730081	697309	53195.4	48222.1	42920.1
MW0006042	7	2-Hydroxy-6-pentadecylbenzoic acid	Benzene and substituted derivatives	Benzene and substituted derivatives	C22H36O3	3.74716e+06	3.60977e+06	3.92891e+06	7.38567e+06	6.92125e+06	8.03973e+06	3.35092e+06	3.2495e+06	3.53337e+06
MW0009593	7	P-Toluenesulfonamide	Benzene and substituted derivatives	Benzene and substituted derivatives	C7H9NO2S	1.22864e+06	1.23718e+06	1.02938e+06	2.30943e+06	2.39871e+06	2.19815e+06	1.10796e+06	847197	958934
Lmcp003402	7	Tamarixetin-3-O-glucoside (Tamarixin)	Flavonoids	Flavonols	C22H22O12	1.2425e+07	1.51527e+07	1.27884e+07	2.86721e+07	3.17434e+07	3.71842e+07	3.12957e+07	2.64977e+07	2.9587e+07
Lmfn003630	7	Myricetin-3-O-xyloside	Flavonoids	Flavonols	C20H18O12	117578	121898	111058	1.00258e+06	1.02842e+06	758784	146817	164831	171408
pmn001640	7	Myricetin-3-O-arabinoside	Flavonoids	Flavonols	C20H18O12	103662	80711.7	137712	950521	1.05025e+06	821825	164732	156575	185399
zjgp122059	7	dihydroluteolin	Flavonoids	Flavanones	C15H12O6	297972	267359	266439	744787	822812	743872	381487	531066	395858
Lmpn006208	7	8-Methoxykaempferol-7-O-rhamnoside	Flavonoids	Flavonols	C22H22O11	47871.5	50439.5	47442.8	194461	184117	189834	34725	42490.4	38415.9
Zmcn003728	7	Kaempferol-3,7-O-diglucoside	Flavonoids	Flavonols	C27H30O16	56029.7	67533.2	75319.6	161542	191558	190607	83338.4	111557	83314.1
Lmmp000897	7	Gallocatechin-(4α→8)-gallocatechin	Flavonoids	Flavanols	C30H26O14	3.75841e+06	1.83487e+06	4.19619e+06	8.88939e+06	1.29542e+07	9.76309e+06	5.1727e+06	5.11126e+06	7.23726e+06
Hmmn003659	7	Limocitrin-7-O-(6''-Acetyl)glucoside	Flavonoids	Flavonols	C25H26O14	38531.1	62510.2	36090.1	106107	75785.1	97892.4	92437.6	62870.1	98793.4
Zmhp102730	7	6-Hydroxykaempferol-3,6-O-Diglucoside	Flavonoids	Flavonols	C27H30O17	2.39997e+06	2.8306e+06	2.40358e+06	7.78003e+06	7.3939e+06	9.2438e+06	4.48577e+06	6.28044e+06	5.70937e+06
Hmcp001598	7	Isorhamnetin-3-O-(2''-O-xylosyl)glucoside	Flavonoids	Flavonols	C27H30O16	661274	419158	332220	1.17665e+06	861044	917541	967446	797311	1.01115e+06
Lmwp003442	7	Amoenin	Flavonoids	Flavonols	C21H20O11	1.08814e+07	1.66113e+07	1.61415e+07	3.11066e+07	3.75385e+07	3.79532e+07	2.73994e+07	2.51635e+07	3.97713e+07
Lmtp003948	7	3',5',5,7-Tetrahydroxy-4'-methoxyflavanone-3'-O-glucoside	Flavonoids	Flavones	C22H24O12	1.10088e+06	773589	1.06591e+06	5.80547e+06	5.6656e+06	4.94727e+06	1.31072e+06	5.19206e+06	2.68982e+06
Lmtn002997	7	Mearnsetin-3-O-glucoside	Flavonoids	Flavones	C22H22O13	63966.7	33025.4	50102.2	149850	138585	146490	85153.3	86800.5	75558.8
pmp001311	7	6-Hydroxykaempferol-7,6-O-Diglucoside	Flavonoids	Flavonols	C27H30O17	4.66694e+06	3.39891e+06	3.42231e+06	1.20227e+07	9.2353e+06	1.72392e+07	8.88437e+06	8.9512e+06	5.33329e+06
Smgp004575	7	Quercetin-5-O-β-D-glucoside	Flavonoids	Flavonols	C21H20O12	4.92251e+06	3.79205e+06	4.38018e+06	1.08189e+07	7.86127e+06	1.54034e+07	1.14901e+07	8.18336e+06	6.91905e+06
Lmmp003903	7	Kaempferol-3-O-(2''-O-acetyl)glucoside	Flavonoids	Flavonols	C23H22O12	276314	261160	269390	891857	645673	943512	405142	270492	627599
Hmcp002187	7	Limocitrin-3-O-galactoside*	Flavonoids	Flavonols	C23H24O13	346848	677755	815285	1.29414e+06	1.37602e+06	1.51082e+06	874488	713354	987573
mws1179	7	Naringenin-7-O-glucoside (Prunin)	Flavonoids	Flavanones	C21H22O10	472277	509887	418735	1.03883e+06	1.03511e+06	1.0921e+06	424054	388792	481325
mws0056	7	Myricetin-3-O-rhamnoside (Myricitrin)	Flavonoids	Flavonols	C21H20O12	51871.6	76168.9	61735.5	5.28798e+07	5.94088e+07	4.89322e+07	32768	31424.6	25769.4
MWSslk237	7	Hispidulin-7-O-glucoside(Homoplantaginin)	Flavonoids	Flavones	C22H22O11	1.27087e+06	2.20804e+06	977103	3.99632e+06	3.31061e+06	3.51407e+06	1.84169e+06	1.96042e+06	2.09143e+06
Lmbn001162	7	Esculetin-7-O-glucoside*	Lignans and Coumarins	Coumarins	C15H16O9	280104	274694	324967	1.19e+06	1.21729e+06	963242	625650	597149	632218
MW0137097	7	7-Methoxy-4-methylcoumarin	Lignans and Coumarins	Coumarins	C11H10O3	43181.7	54284.3	52248.2	274742	267304	353359	73835.9	80148	97311.1
Cmyn001328	7	Daphnin*	Lignans and Coumarins	Coumarins	C15H16O9	305264	291233	268127	1.26845e+06	1.25694e+06	1.08986e+06	641842	489440	611498
Zmpn002553	7	Cichoriin*	Lignans and Coumarins	Coumarins	C15H16O9	271801	258874	294104	1.09445e+06	1.11619e+06	1.07721e+06	569487	538051	553943
mws1015	7	Esculin (6,7-Dihydroxycoumarin-6-O-glucoside)*	Lignans and Coumarins	Coumarins	C15H16O9	305264	291233	268127	1.26845e+06	1.25694e+06	1.08986e+06	641842	489440	611498
Hmqn002118	7	7-Hydroxycoumarin;Umbelliferone	Lignans and Coumarins	Coumarins	C9H6O3	79692.9	58539.1	78947.5	157780	114868	151282	52581.6	57623.5	68930.9
Lmhp007840	7	LysoPC 19:2	Lipids	LPC	C27H52NO7P	1.18714e+06	1.18476e+06	1.22289e+06	4.66149e+06	4.27613e+06	4.49677e+06	1.75013e+06	1.86739e+06	1.84958e+06
Lmhp010908	7	LysoPC 19:1	Lipids	LPC	C27H54NO7P	203472	146330	216054	2.06116e+06	1.88138e+06	1.98821e+06	336026	324649	319908
pmd0143	7	LysoPC 20:0	Lipids	LPC	C28H58NO7P	198215	208030	205331	770726	759573	743497	295971	269594	280333
Lmhp011549	7	LysoPC 20:1	Lipids	LPC	C28H56NO7P	2.59789e+06	2.5955e+06	2.46998e+06	1.12511e+07	1.0303e+07	1.08832e+07	3.6876e+06	3.46172e+06	3.45744e+06
Waln011009	7	2-(2,3-dihydroxypropoxy)-3-(((2-(dimethylamino)ethoxy)(hydroxy)phosphoryl)oxy)propyl (11Z,14Z)-octadeca-11,14-dienoate	Lipids	LPE	C28H54NO9P	1.61092e+06	1.47888e+06	1.42926e+06	4.49996e+06	4.89362e+06	4.8167e+06	1.39533e+06	1.2398e+06	1.60745e+06
Lmhp010190	7	LysoPC 18:1(2n isomer)	Lipids	LPC	C26H52NO7P	2.28308e+07	2.57325e+07	2.31168e+07	1.09681e+08	1.05806e+08	1.08076e+08	3.14093e+07	3.27996e+07	3.02271e+07
pmd0146	7	LysoPC 20:2(2n isomer)	Lipids	LPC	C28H54NO7P	1.01997e+07	1.0183e+07	1.02641e+07	4.38122e+07	4.06026e+07	4.30382e+07	1.17552e+07	1.1824e+07	1.13587e+07
pmp001281	7	LysoPC 18:1	Lipids	LPC	C26H52NO7P	2.77706e+06	2.69449e+06	2.60338e+06	1.23889e+07	1.17309e+07	1.2016e+07	3.38445e+06	3.83573e+06	3.25521e+06
pmd0147	7	LysoPC 20:2	Lipids	LPC	C28H54NO7P	1.01759e+07	1.01278e+07	1.05764e+07	4.53236e+07	4.22234e+07	4.08195e+07	1.13372e+07	1.16974e+07	1.20471e+07
Lmhp010515	7	LysoPC 17:0(2n isomer)	Lipids	LPC	C25H52NO7P	1.45624e+06	1.43417e+06	1.72887e+06	6.8181e+06	6.31903e+06	7.0854e+06	1.26971e+06	1.28608e+06	1.16309e+06
pmb0863	7	LysoPC 16:2(2n isomer)	Lipids	LPC	C24H46NO7P	466413	480628	579582	1.20306e+06	1.26111e+06	1.58188e+06	454908	485891	470428
Waln010743	7	1-(2,3-dihydroxypropoxy)-3-(((2-(dimethylamino)ethoxy)(hydroxy)phosphoryl)oxy)propan-2-yl (11Z,14Z)-octadeca-11,14-dienoate	Lipids	LPE	C28H54NO9P	1.66147e+07	1.18092e+07	1.05557e+07	4.56483e+07	4.50157e+07	4.49422e+07	1.43882e+07	1.44331e+07	6.06232e+06
pmb2406	7	LysoPC 17:0	Lipids	LPC	C25H52NO7P	9.92574e+06	9.75472e+06	1.00514e+07	3.54045e+07	3.35364e+07	3.52691e+07	8.18322e+06	7.62816e+06	8.08535e+06
pmb0862	7	LysoPC 12:0	Lipids	LPC	C20H42NO7P	2.59136e+06	2.15251e+06	2.46889e+06	5.76104e+06	5.19002e+06	5.01128e+06	2.68688e+06	2.35752e+06	2.7623e+06
pmb0865	7	LysoPC 18:3(2n isomer)	Lipids	LPC	C26H48NO7P	809562	806152	868964	3.56868e+06	3.37048e+06	3.76292e+06	615062	648817	620616
Lmhp009590	7	LysoPC 17:1	Lipids	LPC	C25H50NO7P	984223	901047	960018	4.11745e+06	3.72157e+06	4.10506e+06	996475	1.05445e+06	1.02141e+06
pma1303	7	LysoPC 16:2	Lipids	LPC	C24H46NO7P	1.32603e+06	1.38772e+06	1.43477e+06	7.69794e+06	7.22576e+06	6.91683e+06	1.10545e+06	1.33634e+06	1.34294e+06
mws0126	7	LysoPC 18:0	Lipids	LPC	C26H54NO7P	3.53725e+07	3.33824e+07	3.55739e+07	8.56981e+07	8.21648e+07	8.47819e+07	4.56237e+07	4.68803e+07	4.44043e+07
pmd0136	7	LysoPC 18:0(2n isomer)	Lipids	LPC	C26H54NO7P	3.07163e+07	3.15161e+07	3.38107e+07	8.55787e+07	8.37029e+07	7.77918e+07	4.7984e+07	4.24046e+07	4.10709e+07
Waln011524	7	1-(2,3-dihydroxypropoxy)-3-(((2-(dimethylamino)ethoxy)(hydroxy)phosphoryl)oxy)propan-2-yl palmitate	Lipids	LPE	C26H54NO9P	120460	109235	112297	436143	491578	437558	138259	108169	144079
pmb2260	7	LysoPC 15:1	Lipids	LPC	C23H46NO7P	7.04418e+06	7.3557e+06	7.75381e+06	2.34582e+07	2.37202e+07	2.52774e+07	6.74405e+06	7.95334e+06	7.86822e+06
Waln011222	7	2-(2,3-dihydroxypropoxy)-3-(((2-(dimethylamino)ethoxy)(hydroxy)phosphoryl)oxy)propyl palmitate	Lipids	LPE	C26H54NO9P	1.45381e+06	1.256e+06	1.41953e+06	5.27543e+06	5.36302e+06	4.63905e+06	1.54114e+06	1.59814e+06	1.51166e+06
pmd0130	7	LysoPC 14:0	Lipids	LPC	C22H46NO7P	6.57402e+06	6.36685e+06	6.7327e+06	1.93517e+07	1.87967e+07	2.15226e+07	8.93565e+06	8.60018e+06	9.09108e+06
Lmhp007598	7	LysoPC 19:2(2n isomer)	Lipids	LPC	C27H52NO7P	1.39589e+06	1.30006e+06	1.3779e+06	5.2074e+06	5.16154e+06	4.77758e+06	1.73982e+06	1.85622e+06	1.77666e+06
Lmhp008801	7	LysoPE 18:3	Lipids	LPE	C23H42NO7P	518545	467775	493786	1.16733e+06	1.12844e+06	1.11667e+06	411895	318197	410913
Lmhp008718	7	LysoPC 17:2	Lipids	LPC	C25H48NO7P	2.26393e+06	2.19034e+06	2.23821e+06	1.15308e+07	1.09852e+07	1.01474e+07	1.83422e+06	1.91795e+06	1.81734e+06
pmb2228	7	LysoPC 19:0	Lipids	LPC	C27H56NO7P	102443	67512.4	90089.3	269961	263840	260704	159749	170382	156730
pmd0132	7	LysoPC 16:0(2n isomer)	Lipids	LPC	C24H50NO7P	7.60312e+06	7.70903e+06	7.93271e+06	1.74607e+07	1.65858e+07	1.69688e+07	7.30794e+06	7.28648e+06	7.54687e+06
Waln011704	7	1-(2,3-dihydroxypropoxy)-3-(((2-(dimethylamino)ethoxy)(hydroxy)phosphoryl)oxy)propan-2-yl (Z)-14-Octadecenoic Acid	Lipids	LPE	C28H56NO9P	724453	652147	580783	1.54911e+06	1.5655e+06	1.53717e+06	540338	510065	557361
pmp001251	7	LysoPC 18:2(2n isomer)	Lipids	LPC	C26H50NO7P	4.6085e+06	4.95809e+06	4.83651e+06	1.23983e+07	1.23182e+07	1.2503e+07	3.95619e+06	4.56526e+06	4.13275e+06
Lmhp009890	7	LysoPC 20:3	Lipids	LPC	C28H52NO7P	1.00398e+06	1.26316e+06	1.29762e+06	3.18656e+06	2.77417e+06	2.70296e+06	1.12111e+06	1.08698e+06	1.11052e+06
pmp001273	7	LysoPC 18:2	Lipids	LPC	C26H50NO7P	5.55752e+06	5.33682e+06	5.51481e+06	1.46609e+07	1.51801e+07	1.48372e+07	4.71414e+06	4.88662e+06	4.91722e+06
Lmhp008589	7	LysoPE 18:3(2n isomer)	Lipids	LPE	C23H42NO7P	459848	445865	472833	1.08042e+06	1.1208e+06	1.11851e+06	388519	390700	322625
Lmhp008833	7	LysoPC 16:1(2n isomer)	Lipids	LPC	C24H48NO7P	2.7869e+06	2.70789e+06	2.35504e+06	8.39138e+06	8.6135e+06	9.15545e+06	6.91129e+06	7.2542e+06	7.75813e+06
pmb0854	7	LysoPC 18:3	Lipids	LPC	C26H48NO7P	1.65572e+06	1.64325e+06	1.71087e+06	7.09534e+06	6.8097e+06	7.11462e+06	1.0593e+06	979804	1.16684e+06
Hmqp006235	7	LysoPC 18:4	Lipids	LPC	C26H46NO7P	188289	86212.9	223092	862713	465909	873225	279663	242115	110700
mws0120	7	Choline Alfoscerate	Lipids	PC	C8H20NO6P	1.14283e+06	1.13785e+06	1.35626e+06	2.70296e+07	2.36234e+07	2.52233e+07	2.4909e+06	6.40707e+06	7.07014e+06
Lmqp000329	7	5-Aminoimidazole ribonucleotide	Nucleotides and derivatives	Nucleotides and derivatives	C8H14N3O7P	592641	810267	889238	2.22099e+07	2.34016e+07	2.02166e+07	4.90237e+06	3.70972e+06	4.70417e+06
pme2117	7	Adenosine 5'-diphosphate	Nucleotides and derivatives	Nucleotides and derivatives	C10H15N5O10P2	109149	110909	115954	466182	353024	481736	343082	391205	350903
pme3007	7	Uridine 5'-diphosphate	Nucleotides and derivatives	Nucleotides and derivatives	C9H14N2O12P2	274665	286503	251682	550280	463165	557476	128021	272493	268819
pmb0981	7	Adenosine 5'-monophosphate	Nucleotides and derivatives	Nucleotides and derivatives	C10H14N5O7P	1.96702e+06	2.15529e+06	2.08309e+06	7.03297e+07	6.18102e+07	6.92949e+07	6.60512e+06	8.08267e+06	5.8078e+06
MWS5083	7	Flavin Single Nucleotide(FMN)	Nucleotides and derivatives	Nucleotides and derivatives	C17H21N4O9P	220274	211887	193501	2.07642e+06	2.24987e+06	2.17359e+06	771061	600221	723668
pme3188	7	Uridine 5'-monophosphate	Nucleotides and derivatives	Nucleotides and derivatives	C9H13N2O9P	5.91758e+06	1.08637e+07	9.28636e+06	4.12455e+07	4.3987e+07	3.3514e+07	3.67452e+06	4.27359e+06	6.61386e+06
pmb0532	7	Inosine 5'-monophosphate	Nucleotides and derivatives	Nucleotides and derivatives	C10H13N4O8P	188181	90765.5	147473	4.73044e+06	4.63473e+06	4.12191e+06	605303	611508	574731
pmb0998	7	Guanosine 5'-monophosphate	Nucleotides and derivatives	Nucleotides and derivatives	C10H14N5O8P	1.40225e+06	1.30337e+06	1.51504e+06	1.22546e+07	1.1499e+07	1.13929e+07	1.4301e+06	1.39636e+06	1.40238e+06
mws0675	7	β-Nicotinamide mononucleotide	Nucleotides and derivatives	Nucleotides and derivatives	C11H15N2O8P	11937.3	3150.67	4206	20761.8	29538.3	37800.7	20291.8	23664.5	34424
mws0884	7	Cyclic 3',5'-Adenylic acid	Nucleotides and derivatives	Nucleotides and derivatives	C10H12N5O6P	3.11501e+06	2.39394e+06	3.06498e+06	5.3472e+07	6.95018e+07	5.42781e+07	4.733e+06	4.89609e+06	4.84304e+06
mws0609	7	Guanosine 3',5'-cyclic monophosphate	Nucleotides and derivatives	Nucleotides and derivatives	C10H12N5O7P	2.18265e+07	3.01505e+07	3.79416e+07	9.57628e+07	6.76608e+07	8.79633e+07	3.55723e+07	1.84834e+07	4.08853e+07
mws0874	7	3'-Adenylic Acid	Nucleotides and derivatives	Nucleotides and derivatives	C10H14N5O7P	222222	249605	219827	2.55769e+06	2.29018e+06	2.61596e+06	100849	120488	71038.3
pme3154	7	Mevalonic acid	Organic acids	Organic acids	C6H12O4	5.19883e+06	3.44535e+06	3.64819e+06	9.0771e+06	1.67652e+07	8.9215e+06	4.00895e+06	3.98927e+06	4.26887e+06
MEDP1799	7	Quinaldic acid	Organic acids	Organic acids	C10H7NO2	2.42986e+06	3.5445e+06	2.8132e+06	5.2522e+07	7.74313e+07	6.82624e+07	5.35563e+06	4.08555e+06	5.29994e+06
Zmgn000216	7	2-Hydroxyethylphosphonic acid	Organic acids	Organic acids	C2H7O4P	70742.3	68182.8	77481.8	702561	745128	481862	125120	100546	125030
pma1751	7	N-(beta-D-Glucosyl)nicotinate*	Others	Vitamin	C12H15NO7	638038	458233	570092	1.38975e+06	1.11355e+06	1.31823e+06	540902	712317	579677
zjgp122326	7	Pyridine-4-formyl-O-β-D-glucopyranoside*	Others	Others	C12H15NO7	791761	752146	722928	1.83448e+06	1.57776e+06	1.6454e+06	831774	804978	762472
Lmln001856	7	5,7-Dihydroxy-4-oxo-2-(3,4,5-trihydroxyphenyl)-4H-chromen-3-yl-alloside	Others	Others	C21H20O13	195619	257735	228336	5.32826e+06	5.82192e+06	3.9772e+06	513787	583760	627588
Zjbn102532	7	1-p-Hydroxybenzyl-4-methoxyphenanthrene-2,7-diol	Others	Others	C22H18O4	16515.5	16566.1	16593.3	34220.1	37731.2	33575.3	12198.9	10797.2	12580.8
pme3163	7	D-Sedoheptuiose 7-phosphate	Others	Saccharides	C7H15O10P	354399	338588	307548	823479	766851	915132	929218	334769	989442
mws0133	7	Nicotinamide	Others	Vitamin	C6H6N2O	310759	350573	320639	4.70751e+06	6.3354e+06	5.26991e+06	391936	323269	468859
MWS20172	7	5-Hydroxymethylfurfural	Others	Aldehyde compounds	C6H6O3	1.20944e+06	1.08005e+06	1.18981e+06	2.64388e+06	2.37175e+06	2.6713e+06	1.22723e+06	1.23658e+06	1.26005e+06
pmn001519	7	Galloyl Methyl gallate	Phenolic acids	Phenolic acids	C15H12O9	300986	321126	267829	700187	465781	748374	217113	248599	239892
Cmsn001563	7	1,7-Di-O-galloyl-D-sedoheptulose	Phenolic acids	Phenolic acids	C21H22O15	98005.2	69338.1	93640.2	343443	353535	334417	106221	108987	107161
HJN025	7	4-Hydroxybenzyl Alcohol	Phenolic acids	Phenolic acids	C7H8O2	50722.9	59871.4	52175.9	183262	181033	159798	46282.2	67342.1	52630.7
MWSmce490	7	2',4',6'-Trihydroxyacetophenone	Phenolic acids	Phenolic acids	C8H8O4	43705.8	48268.9	44237.7	189334	231627	261668	55097	44223.2	49669.2
Zbln003676	7	7-hydroxy-4-methoxyphenanthrene-2-O-glucoside	Quinones	PhenAnthraquinones	C21H22O7	9	9	9	173586	101801	99816.6	9	9	9
Lmyn012771	7	3-Oxoolean-18-en-28-oic acid (Moronic acid)*	Terpenoids	Triterpene	C30H46O3	430854	575996	506004	1.94959e+06	2.65336e+06	2.41146e+06	629761	1.25832e+06	1.37283e+06
Lmzn006795	7	3-Oxours-12-en-28-oic acid (Ursonic acid)*	Terpenoids	Triterpene	C30H46O3	430854	575996	506004	1.94959e+06	2.65336e+06	2.41146e+06	629761	1.25832e+06	1.37283e+06
Qmxp101615	7	Ent-3β-Acetoxyisopimar-15-8β-ol	Terpenoids	Ditepenoids	C22H36O3	8.80084e+06	8.39748e+06	9.64148e+06	2.06448e+07	2.05084e+07	1.9508e+07	8.78738e+06	8.13947e+06	9.32072e+06
pmn001506	7	Oleanolic acid-3-O-glucoside	Terpenoids	Triterpene Saponin	C36H58O8	467423	497732	503867	1.75127e+06	1.6134e+06	1.73639e+06	772851	712265	798105
